# Supplementary material for: ﻿Revision of the orb-weaving spider genus Yaginumia Archer, 1960 (Araneae, Araneidae) from China
Source: Zookeys. 2025 Jan 6;1223:169–84. doi: 10.3897/zookeys.1223.139465 (PMC11729598; doi:10.3897/zookeys.1223.139465)
Supplement: XML Treatment for Yaginumia [file zookeys.1223.139465-treatment1.xml]

<!DOCTYPE tp:taxon-treatment
  PUBLIC "-//TaxonX//DTD Taxonomic Treatment Publishing DTD v0 20100105//EN" "tax-treatment-NSO.dtd">
<tp:taxon-treatment xmlns:tp="http://www.plazi.org/taxpub"><tp:treatment-meta><kwd-group><label>Taxon classification</label><kwd>
                <named-content content-type="kingdom">Animalia</named-content>
              </kwd><kwd>
                <named-content content-type="order">Araneae</named-content>
              </kwd><kwd>
                <named-content content-type="family">Araneidae</named-content>
              </kwd></kwd-group><mixed-citation publication-type="journal"><person-group><name><surname>Mi</surname><given-names>Xiaoqi</given-names></name><name><surname>Wang</surname><given-names>Cheng</given-names></name><name><surname>Su</surname><given-names>Ming</given-names></name></person-group><article-title>﻿Revision of the orb-weaving spider genus <italic><tp:taxon-name><tp:taxon-name-part taxon-name-part-type="genus" reg="Yaginumia">Yaginumia</tp:taxon-name-part></tp:taxon-name></italic> Archer, 1960 (<tp:taxon-name><tp:taxon-name-part taxon-name-part-type="order">Araneae</tp:taxon-name-part></tp:taxon-name>, <tp:taxon-name><tp:taxon-name-part taxon-name-part-type="family">Araneidae</tp:taxon-name-part></tp:taxon-name>) from China</article-title><source>Zookeys</source><day>06</day><month>01</month><year>2025</year><volume>1223</volume><fpage>169</fpage><lpage>184</lpage><pub-id pub-id-type="doi">10.3897/zookeys.1223.139465</pub-id></mixed-citation></tp:treatment-meta><tp:nomenclature><label>﻿Genus</label><tp:taxon-name>
              <object-id xmlns:xlink="http://www.w3.org/1999/xlink" content-type="arpha" xlink:type="simple">428F9250-9BCE-508E-BB28-1D0B5C54619F</object-id>
              <tp:taxon-name-part taxon-name-part-type="genus" reg="Yaginumia">Yaginumia</tp:taxon-name-part>
            </tp:taxon-name><tp:taxon-authority>Archer, 1960</tp:taxon-authority><tp:nomenclature-citation-list><tp:nomenclature-citation><tp:taxon-name>
                  <tp:taxon-name-part taxon-name-part-type="genus" reg="Yaginumia">Yaginumia</tp:taxon-name-part>
                </tp:taxon-name><comment>Archer, 1960: 14.</comment></tp:nomenclature-citation></tp:nomenclature-citation-list></tp:nomenclature><tp:treatment-sec sec-type="type species" id="SECID0E5DAE"><title>Type species.</title><p><italic><tp:taxon-name><tp:taxon-name-part taxon-name-part-type="genus" reg="Aranea">Aranea</tp:taxon-name-part><tp:taxon-name-part taxon-name-part-type="species" reg="sia">sia</tp:taxon-name-part></tp:taxon-name></italic> Strand, 1906.</p></tp:treatment-sec><tp:treatment-sec sec-type="diagnosis" id="SECID0EPEAE"><title>Diagnosis.</title><p><italic><tp:taxon-name><tp:taxon-name-part taxon-name-part-type="genus" reg="Yaginumia">Yaginumia</tp:taxon-name-part></tp:taxon-name></italic> resembles <italic><tp:taxon-name><tp:taxon-name-part taxon-name-part-type="genus" reg="Guizygiella">Guizygiella</tp:taxon-name-part></tp:taxon-name></italic> and <italic><tp:taxon-name><tp:taxon-name-part taxon-name-part-type="genus" reg="Zygiella">Zygiella</tp:taxon-name-part></tp:taxon-name></italic> in having a dorsoventrally flattened elliptical abdomen with almost symmetrical dorsal folium, and, in males, an enlarged paracymbium. It can be distinguished from <italic><tp:taxon-name><tp:taxon-name-part taxon-name-part-type="genus" reg="Guizygiella">Guizygiella</tp:taxon-name-part></tp:taxon-name></italic> by: 1) with triangular, toothed tegular projection (Figs <xref ref-type="fig" rid="F2">2A–E</xref>, <xref ref-type="fig" rid="F4">4A–E</xref>, <xref ref-type="fig" rid="F6">6A–E</xref>) vs absent (<xref ref-type="bibr" rid="B40">Zhu et al. 2003</xref>: fig. 20I, J); 2) tibia of pedipalp at least 1.5 × longer than wide in ventral view (Figs <xref ref-type="fig" rid="F2">2C</xref>, <xref ref-type="fig" rid="F4">4C</xref>, <xref ref-type="fig" rid="F6">6C</xref>) vs about equal in length and width (<xref ref-type="bibr" rid="B40">Zhu et al. 2003</xref>: fig. 20I); 3) epigyne with a scape (Figs <xref ref-type="fig" rid="F1">1A–D</xref>, <xref ref-type="fig" rid="F3">3A–D</xref>, <xref ref-type="fig" rid="F5">5A–D</xref>) vs lacking (<xref ref-type="bibr" rid="B40">Zhu et al. 2003</xref>: fig. 20F); and 4) abdomen bearing dense setae (Figs <xref ref-type="fig" rid="F1">1E–J</xref>, <xref ref-type="fig" rid="F3">3E–J</xref>, <xref ref-type="fig" rid="F5">5E–J</xref>) vs sparse setae (<xref ref-type="bibr" rid="B40">Zhu et al. 2003</xref>: fig. 20A). It differs from <italic><tp:taxon-name><tp:taxon-name-part taxon-name-part-type="genus" reg="Zygiella">Zygiella</tp:taxon-name-part></tp:taxon-name></italic> by: 1) pedipalp of male with two patellar bristles (2A, B, 4A, B, 6A, B) vs only one patellar bristle (<xref ref-type="bibr" rid="B18">Levi 1974</xref>: 271); 2) long axis of tegulum in “horizontal” position in ventral view (Figs <xref ref-type="fig" rid="F2">2C</xref>, <xref ref-type="fig" rid="F4">4C</xref>, <xref ref-type="fig" rid="F6">6C</xref>) vs in “vertical” position (<xref ref-type="bibr" rid="B18">Levi 1974</xref>: figs 28, 29); 3) distance of <abbrev xmlns:xlink="http://www.w3.org/1999/xlink" xlink:title="posterior median eye" id="ABBRID0EMIAE" xlink:type="simple">PME</abbrev>–<abbrev xmlns:xlink="http://www.w3.org/1999/xlink" xlink:title="posterior lateral eye" id="ABBRID0EQIAE" xlink:type="simple">PLE</abbrev> is at least 3.6 × to that of <abbrev xmlns:xlink="http://www.w3.org/1999/xlink" xlink:title="posterior median eye" id="ABBRID0EUIAE" xlink:type="simple">PME</abbrev>–<abbrev xmlns:xlink="http://www.w3.org/1999/xlink" xlink:title="posterior median eye" id="ABBRID0EYIAE" xlink:type="simple">PME</abbrev> (Figs <xref ref-type="fig" rid="F1">1E, H</xref>, <xref ref-type="fig" rid="F3">3E, H</xref>, <xref ref-type="fig" rid="F5">5E, H</xref>) vs posterior eyes almost equal separated (<xref ref-type="bibr" rid="B18">Levi 1974</xref>: figs 26, 57); 4) abdomen bearing dense setae (Figs <xref ref-type="fig" rid="F1">1E–J</xref>, <xref ref-type="fig" rid="F3">3E–J</xref>, <xref ref-type="fig" rid="F5">5E–J</xref>) vs sparse setae (<xref ref-type="bibr" rid="B18">Levi 1974</xref>: fig. 26); and 5) web complete vs with a vacant sector.</p></tp:treatment-sec><tp:treatment-sec sec-type="description" id="SECID0E3JAE"><title>Description.</title><p>Medium spiders with female total length of 4.25–13.10 and male total length of 3.15–8.20. Carapace pear-shaped, yellow to dark brown, darker in cephalic region than in thoracic region, fovea transverse. Endites wider than long. Labium triangular, swollen. Sternum cordiform. Legs yellow, always with dark annuli (except <italic><tp:taxon-name><tp:taxon-name-part taxon-name-part-type="genus" reg="Yaginumia">Y.</tp:taxon-name-part><tp:taxon-name-part taxon-name-part-type="species" reg="medog">medog</tp:taxon-name-part></tp:taxon-name></italic> sp. nov.). Abdomen elliptical, dorsum bearing dense setae, with dark median longitudinal folium. Ventral abdomen yellow to yellowish-gray with pale line on each side.</p><p>Pedipalp of male with two patellar bristles; tibia at least 1.5 × longer than wide; paracybium enlarged at base with small distal lobe; tegular projection almost triangular in ventral view, with toothed inner edge; median apophysis tapered distally; embolus short and slightly curved, almost totally covered by terminal apophysis; conductor membranous or weakly sclerotized; terminal apophysis prominent, weakly sclerotized, curved distally in ventral view.</p><p>Epigyne heavily sclerotized, wider than long in ventral view, with scape, the scape always torn off; copulatory openings situated on ventral surface; copulatory ducts twisted, about equal length to spermathecal diameter; spermathecae rounded, touching or nearly touching.</p></tp:treatment-sec><tp:treatment-sec sec-type="Composition" id="SECID0EPKAE"><title>Composition.</title><p><italic><tp:taxon-name><tp:taxon-name-part taxon-name-part-type="genus" reg="Yaginumia">Yaginumia</tp:taxon-name-part><tp:taxon-name-part taxon-name-part-type="species" reg="medog">medog</tp:taxon-name-part></tp:taxon-name></italic> Mi &amp; Wang, sp. nov., <italic><tp:taxon-name><tp:taxon-name-part taxon-name-part-type="genus" reg="Yaginumia">Y.</tp:taxon-name-part><tp:taxon-name-part taxon-name-part-type="species" reg="qiong">qiong</tp:taxon-name-part></tp:taxon-name></italic> Mi &amp; Wang, sp. nov. and <italic><tp:taxon-name><tp:taxon-name-part taxon-name-part-type="genus" reg="Yaginumia">Y.</tp:taxon-name-part><tp:taxon-name-part taxon-name-part-type="species" reg="sia">sia</tp:taxon-name-part></tp:taxon-name></italic> (Strand, 1906) (type species).</p></tp:treatment-sec><tp:treatment-sec sec-type="distribution" id="SECID0EWLAE"><title>Distribution.</title><p>East Asia (China, Japan, Korea).</p></tp:treatment-sec><tp:treatment-sec><!--Section generated to contain objects referenced in tp:taxon-treatment.--><fig id="F2" position="float" orientation="portrait"><object-id xmlns:xlink="http://www.w3.org/1999/xlink" content-type="doi" xlink:type="simple">10.3897/zookeys.1223.139465.figure2</object-id><object-id xmlns:xlink="http://www.w3.org/1999/xlink" content-type="arpha" xlink:type="simple">72E451E5-B061-5417-8FC8-4DB6E07DCDCC</object-id><label>Figure 2.</label><caption><p><italic><tp:taxon-name><tp:taxon-name-part taxon-name-part-type="genus" reg="Yaginumia">Yaginumia</tp:taxon-name-part><tp:taxon-name-part taxon-name-part-type="species" reg="medog">medog</tp:taxon-name-part></tp:taxon-name></italic> Mi &amp; Wang, sp. nov. male holotype <bold>A</bold> pedipalp, prolateral view <bold>B</bold> ibid., retrolateral view <bold>C</bold> ibid., ventral view <bold>D</bold> ibid., apical view <bold>E</bold> part of expanded bulb. Scale bars: 0.1 mm. Abbreviations: C conductor, E embolus, <abbrev xmlns:xlink="http://www.w3.org/1999/xlink" xlink:title="median apophysis" id="ABBRID0E2TAE" xlink:type="simple">MA</abbrev> median apophysis, <abbrev xmlns:xlink="http://www.w3.org/1999/xlink" xlink:title="paracymbium" id="ABBRID0E6TAE" xlink:type="simple">Pc</abbrev> paracymbium, <abbrev xmlns:xlink="http://www.w3.org/1999/xlink" xlink:title="terminal apophysis" id="ABBRID0EDUAE" xlink:type="simple">TA</abbrev> terminal apophysis, <abbrev xmlns:xlink="http://www.w3.org/1999/xlink" xlink:title="tegular projection" id="ABBRID0EHUAE" xlink:type="simple">TP</abbrev> tegular projection.</p></caption><graphic xmlns:xlink="http://www.w3.org/1999/xlink" xlink:href="zookeys-1223-169_article-139465__-g002.jpg" position="float" orientation="portrait" xlink:type="simple" id="oo_1214564.jpg"><uri content-type="original_file" xlink:type="simple">https://binary.pensoft.net/fig/1214564</uri></graphic></fig><fig id="F4" position="float" orientation="portrait"><object-id xmlns:xlink="http://www.w3.org/1999/xlink" content-type="doi" xlink:type="simple">10.3897/zookeys.1223.139465.figure4</object-id><object-id xmlns:xlink="http://www.w3.org/1999/xlink" content-type="arpha" xlink:type="simple">4E4224A1-43B6-5E75-A5B0-FEAB6C5F85FC</object-id><label>Figure 4.</label><caption><p><italic><tp:taxon-name><tp:taxon-name-part taxon-name-part-type="genus" reg="Yaginumia">Yaginumia</tp:taxon-name-part><tp:taxon-name-part taxon-name-part-type="species" reg="qiong">qiong</tp:taxon-name-part></tp:taxon-name></italic> Mi &amp; Wang, sp. nov. male holotype <bold>A</bold> pedipalp, prolateral view <bold>B</bold> ibid., retrolateral view <bold>C</bold> ibid., ventral view <bold>D</bold> ibid., apical view <bold>E</bold> part of expanded bulb. Abbreviations: C conductor, E embolus, <abbrev xmlns:xlink="http://www.w3.org/1999/xlink" xlink:title="median apophysis" id="ABBRID0EGFAG" xlink:type="simple">MA</abbrev> median apophysis, <abbrev xmlns:xlink="http://www.w3.org/1999/xlink" xlink:title="paracymbium" id="ABBRID0EKFAG" xlink:type="simple">Pc</abbrev> paracymbium, <abbrev xmlns:xlink="http://www.w3.org/1999/xlink" xlink:title="terminal apophysis" id="ABBRID0EOFAG" xlink:type="simple">TA</abbrev> terminal apophysis, <abbrev xmlns:xlink="http://www.w3.org/1999/xlink" xlink:title="tegular projection" id="ABBRID0ESFAG" xlink:type="simple">TP</abbrev> tegular projection. Scale bars: 0.1 mm.</p></caption><graphic xmlns:xlink="http://www.w3.org/1999/xlink" xlink:href="zookeys-1223-169_article-139465__-g004.jpg" position="float" orientation="portrait" xlink:type="simple" id="oo_1214566.jpg"><uri content-type="original_file" xlink:type="simple">https://binary.pensoft.net/fig/1214566</uri></graphic></fig><fig id="F6" position="float" orientation="portrait"><object-id xmlns:xlink="http://www.w3.org/1999/xlink" content-type="doi" xlink:type="simple">10.3897/zookeys.1223.139465.figure6</object-id><object-id xmlns:xlink="http://www.w3.org/1999/xlink" content-type="arpha" xlink:type="simple">DAA48C51-EF9B-5249-824A-EE024D753BE6</object-id><label>Figure 6.</label><caption><p><italic><tp:taxon-name><tp:taxon-name-part taxon-name-part-type="genus" reg="Yaginumia">Yaginumia</tp:taxon-name-part><tp:taxon-name-part taxon-name-part-type="species" reg="sia">sia</tp:taxon-name-part></tp:taxon-name></italic> (Strand, 1906) <abbrev xmlns:xlink="http://www.w3.org/1999/xlink" xlink:title="Museum of Tongren University" id="ABBRID0EBYAG" xlink:type="simple">TRU</abbrev>-<tp:taxon-name><tp:taxon-name-part taxon-name-part-type="family">Araneidae</tp:taxon-name-part></tp:taxon-name>-350 <bold>A</bold> pedipalp, prolateral view <bold>B</bold> ibid., retrolateral view <bold>C</bold> ibid., ventral view <bold>D</bold> ibid., apical view <bold>E</bold> part of expanded bulb. Abbreviations: C conductor, E embolus, <abbrev xmlns:xlink="http://www.w3.org/1999/xlink" xlink:title="median apophysis" id="ABBRID0EUYAG" xlink:type="simple">MA</abbrev> median apophysis, <abbrev xmlns:xlink="http://www.w3.org/1999/xlink" xlink:title="paracymbium" id="ABBRID0EYYAG" xlink:type="simple">Pc</abbrev> paracymbium, <abbrev xmlns:xlink="http://www.w3.org/1999/xlink" xlink:title="terminal apophysis" id="ABBRID0E3YAG" xlink:type="simple">TA</abbrev> terminal apophysis, <abbrev xmlns:xlink="http://www.w3.org/1999/xlink" xlink:title="tegular projection" id="ABBRID0EAZAG" xlink:type="simple">TP</abbrev> tegular projection. Scale bars: 0.5 mm (<bold>A–C</bold>), 0.1 mm (<bold>D, E</bold>).</p></caption><graphic xmlns:xlink="http://www.w3.org/1999/xlink" xlink:href="zookeys-1223-169_article-139465__-g006.jpg" position="float" orientation="portrait" xlink:type="simple" id="oo_1214568.jpg"><uri content-type="original_file" xlink:type="simple">https://binary.pensoft.net/fig/1214568</uri></graphic></fig><fig id="F1" position="float" orientation="portrait"><object-id xmlns:xlink="http://www.w3.org/1999/xlink" content-type="doi" xlink:type="simple">10.3897/zookeys.1223.139465.figure1</object-id><object-id xmlns:xlink="http://www.w3.org/1999/xlink" content-type="arpha" xlink:type="simple">80AEFA66-8B1C-5716-8F5A-438ED32C2A6E</object-id><label>Figure 1.</label><caption><p><italic><tp:taxon-name><tp:taxon-name-part taxon-name-part-type="genus" reg="Yaginumia">Yaginumia</tp:taxon-name-part><tp:taxon-name-part taxon-name-part-type="species" reg="medog">medog</tp:taxon-name-part></tp:taxon-name></italic> Mi &amp; Wang, sp. nov. <bold>A–G</bold> female paratype <abbrev xmlns:xlink="http://www.w3.org/1999/xlink" xlink:title="Museum of Tongren University" id="ABBRID0EMRAE" xlink:type="simple">TRU</abbrev>-<tp:taxon-name><tp:taxon-name-part taxon-name-part-type="family">Araneidae</tp:taxon-name-part></tp:taxon-name>-327 <bold>H–J</bold> male holotype <bold>A</bold> epigyne, ventral view <bold>B</bold> ibid., posterior view <bold>C</bold> vulva, posterior view <bold>D</bold> ibid., dorsal view <bold>E, H</bold> habitus, dorsal view <bold>F, I</bold> ibid., ventral view <bold>G, J</bold> ibid., lateral view. Abbreviations: <abbrev xmlns:xlink="http://www.w3.org/1999/xlink" xlink:title="copulatory duct" id="ABBRID0EFSAE" xlink:type="simple">CD</abbrev> copulatory duct, <abbrev xmlns:xlink="http://www.w3.org/1999/xlink" xlink:title="copulatory opening" id="ABBRID0EJSAE" xlink:type="simple">CO</abbrev> copulatory opening, <abbrev xmlns:xlink="http://www.w3.org/1999/xlink" xlink:title="fertilization duct" id="ABBRID0ENSAE" xlink:type="simple">FD</abbrev> fertilization duct, <abbrev xmlns:xlink="http://www.w3.org/1999/xlink" xlink:title="spermatheca" id="ABBRID0ERSAE" xlink:type="simple">Sp</abbrev> spermatheca. Scale bars: 0.1 mm (<bold>A–D</bold>); 1.0 mm (<bold>E–J</bold>).</p></caption><graphic xmlns:xlink="http://www.w3.org/1999/xlink" xlink:href="zookeys-1223-169_article-139465__-g001.jpg" position="float" orientation="portrait" xlink:type="simple" id="oo_1214563.jpg"><uri content-type="original_file" xlink:type="simple">https://binary.pensoft.net/fig/1214563</uri></graphic></fig><fig id="F3" position="float" orientation="portrait"><object-id xmlns:xlink="http://www.w3.org/1999/xlink" content-type="doi" xlink:type="simple">10.3897/zookeys.1223.139465.figure3</object-id><object-id xmlns:xlink="http://www.w3.org/1999/xlink" content-type="arpha" xlink:type="simple">1FD652AB-6AF6-54EE-94F5-AD0AD338865D</object-id><label>Figure 3.</label><caption><p><italic><tp:taxon-name><tp:taxon-name-part taxon-name-part-type="genus" reg="Yaginumia">Yaginumia</tp:taxon-name-part><tp:taxon-name-part taxon-name-part-type="species" reg="qiong">qiong</tp:taxon-name-part></tp:taxon-name></italic> Mi &amp; Wang, sp. nov. <bold>A</bold> female paratype <abbrev xmlns:xlink="http://www.w3.org/1999/xlink" xlink:title="Museum of Tongren University" id="ABBRID0EMCAG" xlink:type="simple">TRU</abbrev>-<tp:taxon-name><tp:taxon-name-part taxon-name-part-type="family">Araneidae</tp:taxon-name-part></tp:taxon-name>-330 <bold>B–G</bold> female paratype <abbrev xmlns:xlink="http://www.w3.org/1999/xlink" xlink:title="Museum of Tongren University" id="ABBRID0EXCAG" xlink:type="simple">TRU</abbrev>-<tp:taxon-name><tp:taxon-name-part taxon-name-part-type="family">Araneidae</tp:taxon-name-part></tp:taxon-name>-341 <bold>H–J</bold> male holotype <bold>A</bold> epigyne (scape torn off), ventral view <bold>B</bold> ibid, ventral view <bold>C</bold> vulva, posterior view <bold>D</bold> ibid, dorsal view <bold>E, H</bold> habitus, dorsal view <bold>F, I</bold> ibid., ventral view <bold>G, J</bold> ibid., lateral view. Abbreviations: <abbrev xmlns:xlink="http://www.w3.org/1999/xlink" xlink:title="copulatory duct" id="ABBRID0EQDAG" xlink:type="simple">CD</abbrev> copulatory duct, <abbrev xmlns:xlink="http://www.w3.org/1999/xlink" xlink:title="copulatory opening" id="ABBRID0EUDAG" xlink:type="simple">CO</abbrev> copulatory opening, <abbrev xmlns:xlink="http://www.w3.org/1999/xlink" xlink:title="fertilization duct" id="ABBRID0EYDAG" xlink:type="simple">FD</abbrev> fertilization duct, Sc scape, <abbrev xmlns:xlink="http://www.w3.org/1999/xlink" xlink:title="spermatheca" id="ABBRID0E3DAG" xlink:type="simple">Sp</abbrev> spermatheca. Scale bars: 0.1 mm (<bold>A–D</bold>); 1.0 mm (<bold>E–J</bold>).</p></caption><graphic xmlns:xlink="http://www.w3.org/1999/xlink" xlink:href="zookeys-1223-169_article-139465__-g003.jpg" position="float" orientation="portrait" xlink:type="simple" id="oo_1214565.jpg"><uri content-type="original_file" xlink:type="simple">https://binary.pensoft.net/fig/1214565</uri></graphic></fig><fig id="F5" position="float" orientation="portrait"><object-id xmlns:xlink="http://www.w3.org/1999/xlink" content-type="doi" xlink:type="simple">10.3897/zookeys.1223.139465.figure5</object-id><object-id xmlns:xlink="http://www.w3.org/1999/xlink" content-type="arpha" xlink:type="simple">0C97A351-4240-5C72-B8FE-4B48CDEB65E0</object-id><label>Figure 5.</label><caption><p><italic><tp:taxon-name><tp:taxon-name-part taxon-name-part-type="genus" reg="Yaginumia">Yaginumia</tp:taxon-name-part><tp:taxon-name-part taxon-name-part-type="species" reg="sia">sia</tp:taxon-name-part></tp:taxon-name></italic> (Strand, 1906) <bold>A</bold><abbrev xmlns:xlink="http://www.w3.org/1999/xlink" xlink:title="Museum of Tongren University" id="ABBRID0EIVAG" xlink:type="simple">TRU</abbrev>-<tp:taxon-name><tp:taxon-name-part taxon-name-part-type="family">Araneidae</tp:taxon-name-part></tp:taxon-name>-351 <bold>B–G</bold><abbrev xmlns:xlink="http://www.w3.org/1999/xlink" xlink:title="Museum of Tongren University" id="ABBRID0ETVAG" xlink:type="simple">TRU</abbrev>-<tp:taxon-name><tp:taxon-name-part taxon-name-part-type="family">Araneidae</tp:taxon-name-part></tp:taxon-name>-352 <bold>H–J</bold><abbrev xmlns:xlink="http://www.w3.org/1999/xlink" xlink:title="Museum of Tongren University" id="ABBRID0E5VAG" xlink:type="simple">TRU</abbrev>-<tp:taxon-name><tp:taxon-name-part taxon-name-part-type="family">Araneidae</tp:taxon-name-part></tp:taxon-name>-350 <bold>A</bold> epigyne (scape torn off), ventral view <bold>B</bold> ibid, ventral view <bold>C</bold> ibid., posterior view <bold>D</bold> vulva, posterior view <bold>E, H</bold> habitus, dorsal view <bold>F, I</bold> ibid., ventral view <bold>G, J</bold> ibid., lateral view. Abbreviations: <abbrev xmlns:xlink="http://www.w3.org/1999/xlink" xlink:title="copulatory duct" id="ABBRID0EVWAG" xlink:type="simple">CD</abbrev> copulatory duct, <abbrev xmlns:xlink="http://www.w3.org/1999/xlink" xlink:title="copulatory opening" id="ABBRID0EZWAG" xlink:type="simple">CO</abbrev> copulatory opening, <abbrev xmlns:xlink="http://www.w3.org/1999/xlink" xlink:title="fertilization duct" id="ABBRID0E4WAG" xlink:type="simple">FD</abbrev> fertilization duct, Sc scape, <abbrev xmlns:xlink="http://www.w3.org/1999/xlink" xlink:title="spermatheca" id="ABBRID0EBXAG" xlink:type="simple">Sp</abbrev> spermatheca. Scale bars: 0.1 mm (<bold>A–D</bold>); 1.0 mm (<bold>E–J</bold>).</p></caption><graphic xmlns:xlink="http://www.w3.org/1999/xlink" xlink:href="zookeys-1223-169_article-139465__-g005.jpg" position="float" orientation="portrait" xlink:type="simple" id="oo_1214567.jpg"><uri content-type="original_file" xlink:type="simple">https://binary.pensoft.net/fig/1214567</uri></graphic></fig></tp:treatment-sec><ref-list><ref id="B40"><mixed-citation xmlns:xlink="http://www.w3.org/1999/xlink" xlink:type="simple"><person-group><name name-style="western"><surname>Zhu</surname><given-names>M</given-names></name><name name-style="western"><surname>Song</surname><given-names>D</given-names></name><name name-style="western"><surname>Zhang</surname><given-names>J</given-names></name></person-group> (<year>2003</year>) <source>Fauna Sinica: Invertebrata Vol. 35: <tp:taxon-name><tp:taxon-name-part taxon-name-part-type="class">Arachnida</tp:taxon-name-part></tp:taxon-name>: <tp:taxon-name><tp:taxon-name-part taxon-name-part-type="order">Araneae</tp:taxon-name-part></tp:taxon-name>: <tp:taxon-name><tp:taxon-name-part taxon-name-part-type="family">Tetragnathidae</tp:taxon-name-part></tp:taxon-name>.</source><publisher-name>Science Press</publisher-name>, <publisher-loc>Beijing</publisher-loc>, <size units="page">418 pp</size>.</mixed-citation></ref><ref id="B18"><mixed-citation xmlns:xlink="http://www.w3.org/1999/xlink" xlink:type="simple"><person-group><name name-style="western"><surname>Levi</surname><given-names>H</given-names></name></person-group> (<year>1974</year>) <article-title>The orb-weaver genus <italic><tp:taxon-name><tp:taxon-name-part taxon-name-part-type="genus">Zygiella</tp:taxon-name-part></tp:taxon-name></italic> (<tp:taxon-name><tp:taxon-name-part taxon-name-part-type="order">Araneae</tp:taxon-name-part></tp:taxon-name>: <tp:taxon-name><tp:taxon-name-part taxon-name-part-type="family">Araneidae</tp:taxon-name-part></tp:taxon-name>).</article-title><source>Bulletin of the Museum of Comparative Zoology</source><volume>146</volume>(<issue>5</issue>): <fpage>267</fpage>–<lpage>290</lpage>.</mixed-citation></ref></ref-list></tp:taxon-treatment>
