# Supplementary material for: ﻿Revision of the orb-weaving spider genus Yaginumia Archer, 1960 (Araneae, Araneidae) from China
Source: Zookeys. 2025 Jan 6;1223:169–84. doi: 10.3897/zookeys.1223.139465 (PMC11729598; doi:10.3897/zookeys.1223.139465)
Supplement: XML Treatment for Yaginumia medog [file zookeys.1223.139465-treatment2.xml]

<!DOCTYPE tp:taxon-treatment
  PUBLIC "-//TaxonX//DTD Taxonomic Treatment Publishing DTD v0 20100105//EN" "tax-treatment-NSO.dtd">
<tp:taxon-treatment xmlns:tp="http://www.plazi.org/taxpub"><tp:treatment-meta><kwd-group><label>Taxon classification</label><kwd>
                <named-content content-type="kingdom">Animalia</named-content>
              </kwd><kwd>
                <named-content content-type="order">Araneae</named-content>
              </kwd><kwd>
                <named-content content-type="family">Araneidae</named-content>
              </kwd></kwd-group><mixed-citation publication-type="journal"><person-group><name><surname>Mi</surname><given-names>Xiaoqi</given-names></name><name><surname>Wang</surname><given-names>Cheng</given-names></name><name><surname>Su</surname><given-names>Ming</given-names></name></person-group><article-title>﻿Revision of the orb-weaving spider genus <italic><tp:taxon-name><tp:taxon-name-part taxon-name-part-type="genus" reg="Yaginumia">Yaginumia</tp:taxon-name-part></tp:taxon-name></italic> Archer, 1960 (<tp:taxon-name><tp:taxon-name-part taxon-name-part-type="order">Araneae</tp:taxon-name-part></tp:taxon-name>, <tp:taxon-name><tp:taxon-name-part taxon-name-part-type="family">Araneidae</tp:taxon-name-part></tp:taxon-name>) from China</article-title><source>Zookeys</source><day>06</day><month>01</month><year>2025</year><volume>1223</volume><fpage>169</fpage><lpage>184</lpage><pub-id pub-id-type="doi">10.3897/zookeys.1223.139465</pub-id></mixed-citation></tp:treatment-meta><tp:nomenclature><label>﻿</label><tp:taxon-name>
              <object-id xmlns:xlink="http://www.w3.org/1999/xlink" content-type="arpha" xlink:type="simple">5A81C536-6DDB-5D01-B54F-0ACF603746D9</object-id>
              <tp:taxon-name-part taxon-name-part-type="genus" reg="Yaginumia">Yaginumia</tp:taxon-name-part>
              <tp:taxon-name-part taxon-name-part-type="species" reg="medog">medog</tp:taxon-name-part>
              <object-id xmlns:xlink="http://www.w3.org/1999/xlink" content-type="zoobank" xlink:type="simple">https://zoobank.org/5c95f73b-85c3-4919-8ffa-0231534a89ef</object-id>
            </tp:taxon-name><tp:taxon-authority>Mi &amp; Wang</tp:taxon-authority><tp:taxon-status xmlns:xlink="http://www.w3.org/1999/xlink" xlink:type="simple">sp. nov.</tp:taxon-status><xref ref-type="fig" rid="F1">Figs 1</xref><xref ref-type="fig" rid="F2">, 2</xref><xref ref-type="fig" rid="F7">, 7</xref></tp:nomenclature><tp:treatment-sec sec-type="type material" id="SECID0ERNAE"><title>Type material.</title><p><bold><italic>Holotype</italic></bold>: China • ♂; Xizang Autonomous Region, Medog County, Beibeng Township, De’ergong Village; <named-content xmlns:xlink="http://www.w3.org/1999/xlink" content-type="dwc:verbatimCoordinates" xlink:type="simple"><named-content content-type="geo-json" specific-use="{&#34;type&#34;:&#34;Point&#34;,&#34;coordinates&#34;:[95.144500,29.180667]}" id="NCID0E6NAE" xlink:type="simple">29°10.84'N, 95°8.67'E</named-content></named-content>; ca 1670 m elev.; 25.V.2024; X.Q. Mi et al. leg.; <abbrev xmlns:xlink="http://www.w3.org/1999/xlink" xlink:title="Museum of Tongren University" id="ABBRID0EEOAE" xlink:type="simple">TRU</abbrev>-<tp:taxon-name><tp:taxon-name-part taxon-name-part-type="family">Araneidae</tp:taxon-name-part></tp:taxon-name>-326. <bold><italic>Paratypes</italic></bold>: 2♀♀; same data as for holotype; <abbrev xmlns:xlink="http://www.w3.org/1999/xlink" xlink:title="Museum of Tongren University" id="ABBRID0EQOAE" xlink:type="simple">TRU</abbrev>-<tp:taxon-name><tp:taxon-name-part taxon-name-part-type="family">Araneidae</tp:taxon-name-part></tp:taxon-name>-327–328.</p></tp:treatment-sec><tp:treatment-sec sec-type="etymology" id="SECID0EZOAE"><title>Etymology.</title><p>The species name is a noun derived from the type locality: Medog County.</p></tp:treatment-sec><tp:treatment-sec sec-type="diagnosis" id="SECID0E5OAE"><title>Diagnosis.</title><p>The new species resembles <italic><tp:taxon-name><tp:taxon-name-part taxon-name-part-type="genus" reg="Yaginumia">Y.</tp:taxon-name-part><tp:taxon-name-part taxon-name-part-type="species" reg="qiong">qiong</tp:taxon-name-part></tp:taxon-name></italic> sp. nov. in appearance and genitalia structures, but it can be distinguished as follows: 1) median apophysis strongly curled about 90° in ventral view (Fig. <xref ref-type="fig" rid="F2">2C</xref>) vs slightly curled about 45° (Fig. <xref ref-type="fig" rid="F4">4C</xref>); 2) basal part of paracybium ~2.1 × wider than distal part in retrolateral view (Fig. <xref ref-type="fig" rid="F2">2B</xref>) vs ~3.4 × wider (Fig. <xref ref-type="fig" rid="F4">4B</xref>); 3) copulatory openings arcuate (Fig. <xref ref-type="fig" rid="F1">1A</xref>) vs almost rounded (Fig. <xref ref-type="fig" rid="F3">3A</xref>); 4) spermathecae touching to each other (Fig. <xref ref-type="fig" rid="F1">1C, D</xref>) vs separated (Fig. <xref ref-type="fig" rid="F3">3C, D</xref>); and 5) legs with annuli (Fig. <xref ref-type="fig" rid="F1">1E, H</xref>) vs lacking (Fig. <xref ref-type="fig" rid="F3">3E, H</xref>).</p><fig id="F1" position="float" orientation="portrait"><object-id xmlns:xlink="http://www.w3.org/1999/xlink" content-type="doi" xlink:type="simple">10.3897/zookeys.1223.139465.figure1</object-id><object-id xmlns:xlink="http://www.w3.org/1999/xlink" content-type="arpha" xlink:type="simple">80AEFA66-8B1C-5716-8F5A-438ED32C2A6E</object-id><label>Figure 1.</label><caption><p><italic><tp:taxon-name><tp:taxon-name-part taxon-name-part-type="genus" reg="Yaginumia">Yaginumia</tp:taxon-name-part><tp:taxon-name-part taxon-name-part-type="species" reg="medog">medog</tp:taxon-name-part></tp:taxon-name></italic> Mi &amp; Wang, sp. nov. <bold>A–G</bold> female paratype <abbrev xmlns:xlink="http://www.w3.org/1999/xlink" xlink:title="Museum of Tongren University" id="ABBRID0EMRAE" xlink:type="simple">TRU</abbrev>-<tp:taxon-name><tp:taxon-name-part taxon-name-part-type="family">Araneidae</tp:taxon-name-part></tp:taxon-name>-327 <bold>H–J</bold> male holotype <bold>A</bold> epigyne, ventral view <bold>B</bold> ibid., posterior view <bold>C</bold> vulva, posterior view <bold>D</bold> ibid., dorsal view <bold>E, H</bold> habitus, dorsal view <bold>F, I</bold> ibid., ventral view <bold>G, J</bold> ibid., lateral view. Abbreviations: <abbrev xmlns:xlink="http://www.w3.org/1999/xlink" xlink:title="copulatory duct" id="ABBRID0EFSAE" xlink:type="simple">CD</abbrev> copulatory duct, <abbrev xmlns:xlink="http://www.w3.org/1999/xlink" xlink:title="copulatory opening" id="ABBRID0EJSAE" xlink:type="simple">CO</abbrev> copulatory opening, <abbrev xmlns:xlink="http://www.w3.org/1999/xlink" xlink:title="fertilization duct" id="ABBRID0ENSAE" xlink:type="simple">FD</abbrev> fertilization duct, <abbrev xmlns:xlink="http://www.w3.org/1999/xlink" xlink:title="spermatheca" id="ABBRID0ERSAE" xlink:type="simple">Sp</abbrev> spermatheca. Scale bars: 0.1 mm (<bold>A–D</bold>); 1.0 mm (<bold>E–J</bold>).</p></caption><graphic xmlns:xlink="http://www.w3.org/1999/xlink" xlink:href="zookeys-1223-169_article-139465__-g001.jpg" position="float" orientation="portrait" xlink:type="simple" id="oo_1214563.jpg"><uri content-type="original_file" xlink:type="simple">https://binary.pensoft.net/fig/1214563</uri></graphic></fig><fig id="F2" position="float" orientation="portrait"><object-id xmlns:xlink="http://www.w3.org/1999/xlink" content-type="doi" xlink:type="simple">10.3897/zookeys.1223.139465.figure2</object-id><object-id xmlns:xlink="http://www.w3.org/1999/xlink" content-type="arpha" xlink:type="simple">72E451E5-B061-5417-8FC8-4DB6E07DCDCC</object-id><label>Figure 2.</label><caption><p><italic><tp:taxon-name><tp:taxon-name-part taxon-name-part-type="genus" reg="Yaginumia">Yaginumia</tp:taxon-name-part><tp:taxon-name-part taxon-name-part-type="species" reg="medog">medog</tp:taxon-name-part></tp:taxon-name></italic> Mi &amp; Wang, sp. nov. male holotype <bold>A</bold> pedipalp, prolateral view <bold>B</bold> ibid., retrolateral view <bold>C</bold> ibid., ventral view <bold>D</bold> ibid., apical view <bold>E</bold> part of expanded bulb. Scale bars: 0.1 mm. Abbreviations: C conductor, E embolus, <abbrev xmlns:xlink="http://www.w3.org/1999/xlink" xlink:title="median apophysis" id="ABBRID0E2TAE" xlink:type="simple">MA</abbrev> median apophysis, <abbrev xmlns:xlink="http://www.w3.org/1999/xlink" xlink:title="paracymbium" id="ABBRID0E6TAE" xlink:type="simple">Pc</abbrev> paracymbium, <abbrev xmlns:xlink="http://www.w3.org/1999/xlink" xlink:title="terminal apophysis" id="ABBRID0EDUAE" xlink:type="simple">TA</abbrev> terminal apophysis, <abbrev xmlns:xlink="http://www.w3.org/1999/xlink" xlink:title="tegular projection" id="ABBRID0EHUAE" xlink:type="simple">TP</abbrev> tegular projection.</p></caption><graphic xmlns:xlink="http://www.w3.org/1999/xlink" xlink:href="zookeys-1223-169_article-139465__-g002.jpg" position="float" orientation="portrait" xlink:type="simple" id="oo_1214564.jpg"><uri content-type="original_file" xlink:type="simple">https://binary.pensoft.net/fig/1214564</uri></graphic></fig></tp:treatment-sec><tp:treatment-sec sec-type="description" id="SECID0EQUAE"><title>Description.</title><p><bold>Male</bold> (holotype, Figs <xref ref-type="fig" rid="F1">1H–J</xref>, <xref ref-type="fig" rid="F2">2</xref>). Total length 3.20. Carapace 1.85 long, 1.35 wide. Abdomen 2.10 long, 1.45 wide. Clypeus 0.05 high. Eye sizes and interdistances: <abbrev xmlns:xlink="http://www.w3.org/1999/xlink" xlink:title="anterior median eye" id="ABBRID0EAVAE" xlink:type="simple">AME</abbrev> 0.13, <abbrev xmlns:xlink="http://www.w3.org/1999/xlink" xlink:title="anterior lateral eye" id="ABBRID0EEVAE" xlink:type="simple">ALE</abbrev> 0.08, <abbrev xmlns:xlink="http://www.w3.org/1999/xlink" xlink:title="posterior median eye" id="ABBRID0EIVAE" xlink:type="simple">PME</abbrev> 0.10, <abbrev xmlns:xlink="http://www.w3.org/1999/xlink" xlink:title="posterior lateral eye" id="ABBRID0EMVAE" xlink:type="simple">PLE</abbrev> 0.08, <abbrev xmlns:xlink="http://www.w3.org/1999/xlink" xlink:title="anterior median eye" id="ABBRID0EQVAE" xlink:type="simple">AME</abbrev>–<abbrev xmlns:xlink="http://www.w3.org/1999/xlink" xlink:title="anterior median eye" id="ABBRID0EUVAE" xlink:type="simple">AME</abbrev> 0.10, <abbrev xmlns:xlink="http://www.w3.org/1999/xlink" xlink:title="anterior median eye" id="ABBRID0EYVAE" xlink:type="simple">AME</abbrev>–<abbrev xmlns:xlink="http://www.w3.org/1999/xlink" xlink:title="anterior lateral eye" id="ABBRID0E3VAE" xlink:type="simple">ALE</abbrev> 0.10, <abbrev xmlns:xlink="http://www.w3.org/1999/xlink" xlink:title="posterior median eye" id="ABBRID0EAWAE" xlink:type="simple">PME</abbrev>–<abbrev xmlns:xlink="http://www.w3.org/1999/xlink" xlink:title="posterior median eye" id="ABBRID0EEWAE" xlink:type="simple">PME</abbrev> 0.05, <abbrev xmlns:xlink="http://www.w3.org/1999/xlink" xlink:title="posterior median eye" id="ABBRID0EIWAE" xlink:type="simple">PME</abbrev>–<abbrev xmlns:xlink="http://www.w3.org/1999/xlink" xlink:title="posterior lateral eye" id="ABBRID0EMWAE" xlink:type="simple">PLE</abbrev> 0.18, <abbrev xmlns:xlink="http://www.w3.org/1999/xlink" xlink:title="median ocular area" id="ABBRID0EQWAE" xlink:type="simple">MOA</abbrev> length 0.30, anterior width 0.33, posterior width 0.25. Leg measurements: I 6.65 (1.85, 2.40, 1.70, 0.70), II 5.70 (1.60, 2.05, 1.40, 0.65), III 3.50 (1.10, 1.10, 0.75, 0.55), IV 4.55 (1.40, 1.55, 1.10, 0.50). Carapace dark brown in cephalic region and yellowish-brown in thoracic region. Cervical groove conspicuous. Chelicerae dark brown, with four promarginal and three retromarginal teeth. Endites and labium dark brown at base, with paler tip. Sternum dark brown. Legs yellow with brown annuli. Abdomen ~1.45 × longer than wide, dorsal folium extended from anterior to posterior, grayish-brown with white spots anteriorly. Venter abdomen yellow to yellowish-brown. Spinnerets yellowish-brown.</p><p><bold><italic>Pedipalp</italic></bold> (Fig. <xref ref-type="fig" rid="F2">2</xref>): tibia ~1.78 × longer than wide in ventral view; paracybium enlarged at base and lobe-like distally; tegular projection triangular, with toothed inner edge; median apophysis tapered and curled about 90° distally in ventral view; embolus almost straight, shorter than conductor; conductor membranous; terminal apophysis weakly sclerotized, covering embolus.</p><p><bold>Female</bold> (paratype <abbrev xmlns:xlink="http://www.w3.org/1999/xlink" xlink:title="Museum of Tongren University" id="ABBRID0EDXAE" xlink:type="simple">TRU</abbrev>-<tp:taxon-name><tp:taxon-name-part taxon-name-part-type="family">Araneidae</tp:taxon-name-part></tp:taxon-name>-327, Fig. <xref ref-type="fig" rid="F1">1A–G</xref>). Total length 4.55. Carapace 2.10 long, 1.55 wide. Abdomen 2.90 long, 2.30 wide. Clypeus 0.05 high. Eye sizes and interdistances: <abbrev xmlns:xlink="http://www.w3.org/1999/xlink" xlink:title="anterior median eye" id="ABBRID0EQXAE" xlink:type="simple">AME</abbrev> 0.13, <abbrev xmlns:xlink="http://www.w3.org/1999/xlink" xlink:title="anterior lateral eye" id="ABBRID0EUXAE" xlink:type="simple">ALE</abbrev> 0.08, <abbrev xmlns:xlink="http://www.w3.org/1999/xlink" xlink:title="posterior median eye" id="ABBRID0EYXAE" xlink:type="simple">PME</abbrev> 0.13, <abbrev xmlns:xlink="http://www.w3.org/1999/xlink" xlink:title="posterior lateral eye" id="ABBRID0E3XAE" xlink:type="simple">PLE</abbrev> 0.08, <abbrev xmlns:xlink="http://www.w3.org/1999/xlink" xlink:title="anterior median eye" id="ABBRID0EAYAE" xlink:type="simple">AME</abbrev>–<abbrev xmlns:xlink="http://www.w3.org/1999/xlink" xlink:title="anterior median eye" id="ABBRID0EEYAE" xlink:type="simple">AME</abbrev> 0.13, <abbrev xmlns:xlink="http://www.w3.org/1999/xlink" xlink:title="anterior median eye" id="ABBRID0EIYAE" xlink:type="simple">AME</abbrev>–<abbrev xmlns:xlink="http://www.w3.org/1999/xlink" xlink:title="anterior lateral eye" id="ABBRID0EMYAE" xlink:type="simple">ALE</abbrev> 0.08, <abbrev xmlns:xlink="http://www.w3.org/1999/xlink" xlink:title="posterior median eye" id="ABBRID0EQYAE" xlink:type="simple">PME</abbrev>–<abbrev xmlns:xlink="http://www.w3.org/1999/xlink" xlink:title="posterior median eye" id="ABBRID0EUYAE" xlink:type="simple">PME</abbrev> 0.05, <abbrev xmlns:xlink="http://www.w3.org/1999/xlink" xlink:title="posterior median eye" id="ABBRID0EYYAE" xlink:type="simple">PME</abbrev>–<abbrev xmlns:xlink="http://www.w3.org/1999/xlink" xlink:title="posterior lateral eye" id="ABBRID0E3YAE" xlink:type="simple">PLE</abbrev> 0.20, <abbrev xmlns:xlink="http://www.w3.org/1999/xlink" xlink:title="median ocular area" id="ABBRID0EAZAE" xlink:type="simple">MOA</abbrev> length 0.33, anterior width 0.35, posterior width 0.28. Leg measurements: I 6.75 (2.00, 2.45, 1.55, 0.75), II 5.80 (1.75, 2.05, 1.30, 0.70), III 3.85 (1.25, 1.30, 0.75, 0.55), IV 5.30 (1.70, 1.85, 1.15, 0.60). Habitus similar to that of male.</p><p><bold><italic>Epigyne</italic></bold> (Fig. <xref ref-type="fig" rid="F1">1A–D</xref>): ~1.57 × wider than long in ventral view; copulatory openings arcuate, situated on ventral surface; copulatory ducts twisted, about equal length to spermathecal diameter; spermathecae rounded, touching.</p></tp:treatment-sec><tp:treatment-sec sec-type="variation" id="SECID0EPZAE"><title>Variation.</title><p>Total length: ♀♀ 3.15–3.30 (<italic>N</italic> = 2).</p></tp:treatment-sec><tp:treatment-sec sec-type="distribution" id="SECID0EXZAE"><title>Distribution.</title><p>China (Xizang).</p></tp:treatment-sec><tp:treatment-sec sec-type="comments" id="SECID0E3ZAE"><title>Comment.</title><p>Judging from the broken vestige, we conclude it must have an epigynal scape.</p></tp:treatment-sec><tp:treatment-sec><!--Section generated to contain objects referenced in tp:taxon-treatment.--><fig id="F7" position="float" orientation="portrait"><object-id xmlns:xlink="http://www.w3.org/1999/xlink" content-type="doi" xlink:type="simple">10.3897/zookeys.1223.139465.figure7</object-id><object-id xmlns:xlink="http://www.w3.org/1999/xlink" content-type="arpha" xlink:type="simple">A8924418-0FD3-5CFA-AC75-F566983CD78E</object-id><label>Figure 7.</label><caption><p>Distribution in China of the examined specimens of <italic><tp:taxon-name><tp:taxon-name-part taxon-name-part-type="genus" reg="Yaginumia">Yaginumia</tp:taxon-name-part></tp:taxon-name></italic>.</p></caption><graphic xmlns:xlink="http://www.w3.org/1999/xlink" xlink:href="zookeys-1223-169_article-139465__-g007.jpg" position="float" orientation="portrait" xlink:type="simple" id="oo_1214569.jpg"><uri content-type="original_file" xlink:type="simple">https://binary.pensoft.net/fig/1214569</uri></graphic></fig><fig id="F4" position="float" orientation="portrait"><object-id xmlns:xlink="http://www.w3.org/1999/xlink" content-type="doi" xlink:type="simple">10.3897/zookeys.1223.139465.figure4</object-id><object-id xmlns:xlink="http://www.w3.org/1999/xlink" content-type="arpha" xlink:type="simple">4E4224A1-43B6-5E75-A5B0-FEAB6C5F85FC</object-id><label>Figure 4.</label><caption><p><italic><tp:taxon-name><tp:taxon-name-part taxon-name-part-type="genus" reg="Yaginumia">Yaginumia</tp:taxon-name-part><tp:taxon-name-part taxon-name-part-type="species" reg="qiong">qiong</tp:taxon-name-part></tp:taxon-name></italic> Mi &amp; Wang, sp. nov. male holotype <bold>A</bold> pedipalp, prolateral view <bold>B</bold> ibid., retrolateral view <bold>C</bold> ibid., ventral view <bold>D</bold> ibid., apical view <bold>E</bold> part of expanded bulb. Abbreviations: C conductor, E embolus, <abbrev xmlns:xlink="http://www.w3.org/1999/xlink" xlink:title="median apophysis" id="ABBRID0EGFAG" xlink:type="simple">MA</abbrev> median apophysis, <abbrev xmlns:xlink="http://www.w3.org/1999/xlink" xlink:title="paracymbium" id="ABBRID0EKFAG" xlink:type="simple">Pc</abbrev> paracymbium, <abbrev xmlns:xlink="http://www.w3.org/1999/xlink" xlink:title="terminal apophysis" id="ABBRID0EOFAG" xlink:type="simple">TA</abbrev> terminal apophysis, <abbrev xmlns:xlink="http://www.w3.org/1999/xlink" xlink:title="tegular projection" id="ABBRID0ESFAG" xlink:type="simple">TP</abbrev> tegular projection. Scale bars: 0.1 mm.</p></caption><graphic xmlns:xlink="http://www.w3.org/1999/xlink" xlink:href="zookeys-1223-169_article-139465__-g004.jpg" position="float" orientation="portrait" xlink:type="simple" id="oo_1214566.jpg"><uri content-type="original_file" xlink:type="simple">https://binary.pensoft.net/fig/1214566</uri></graphic></fig><fig id="F3" position="float" orientation="portrait"><object-id xmlns:xlink="http://www.w3.org/1999/xlink" content-type="doi" xlink:type="simple">10.3897/zookeys.1223.139465.figure3</object-id><object-id xmlns:xlink="http://www.w3.org/1999/xlink" content-type="arpha" xlink:type="simple">1FD652AB-6AF6-54EE-94F5-AD0AD338865D</object-id><label>Figure 3.</label><caption><p><italic><tp:taxon-name><tp:taxon-name-part taxon-name-part-type="genus" reg="Yaginumia">Yaginumia</tp:taxon-name-part><tp:taxon-name-part taxon-name-part-type="species" reg="qiong">qiong</tp:taxon-name-part></tp:taxon-name></italic> Mi &amp; Wang, sp. nov. <bold>A</bold> female paratype <abbrev xmlns:xlink="http://www.w3.org/1999/xlink" xlink:title="Museum of Tongren University" id="ABBRID0EMCAG" xlink:type="simple">TRU</abbrev>-<tp:taxon-name><tp:taxon-name-part taxon-name-part-type="family">Araneidae</tp:taxon-name-part></tp:taxon-name>-330 <bold>B–G</bold> female paratype <abbrev xmlns:xlink="http://www.w3.org/1999/xlink" xlink:title="Museum of Tongren University" id="ABBRID0EXCAG" xlink:type="simple">TRU</abbrev>-<tp:taxon-name><tp:taxon-name-part taxon-name-part-type="family">Araneidae</tp:taxon-name-part></tp:taxon-name>-341 <bold>H–J</bold> male holotype <bold>A</bold> epigyne (scape torn off), ventral view <bold>B</bold> ibid, ventral view <bold>C</bold> vulva, posterior view <bold>D</bold> ibid, dorsal view <bold>E, H</bold> habitus, dorsal view <bold>F, I</bold> ibid., ventral view <bold>G, J</bold> ibid., lateral view. Abbreviations: <abbrev xmlns:xlink="http://www.w3.org/1999/xlink" xlink:title="copulatory duct" id="ABBRID0EQDAG" xlink:type="simple">CD</abbrev> copulatory duct, <abbrev xmlns:xlink="http://www.w3.org/1999/xlink" xlink:title="copulatory opening" id="ABBRID0EUDAG" xlink:type="simple">CO</abbrev> copulatory opening, <abbrev xmlns:xlink="http://www.w3.org/1999/xlink" xlink:title="fertilization duct" id="ABBRID0EYDAG" xlink:type="simple">FD</abbrev> fertilization duct, Sc scape, <abbrev xmlns:xlink="http://www.w3.org/1999/xlink" xlink:title="spermatheca" id="ABBRID0E3DAG" xlink:type="simple">Sp</abbrev> spermatheca. Scale bars: 0.1 mm (<bold>A–D</bold>); 1.0 mm (<bold>E–J</bold>).</p></caption><graphic xmlns:xlink="http://www.w3.org/1999/xlink" xlink:href="zookeys-1223-169_article-139465__-g003.jpg" position="float" orientation="portrait" xlink:type="simple" id="oo_1214565.jpg"><uri content-type="original_file" xlink:type="simple">https://binary.pensoft.net/fig/1214565</uri></graphic></fig></tp:treatment-sec></tp:taxon-treatment>
