# Supplementary material for: ﻿Revision of the orb-weaving spider genus Yaginumia Archer, 1960 (Araneae, Araneidae) from China
Source: Zookeys. 2025 Jan 6;1223:169–84. doi: 10.3897/zookeys.1223.139465 (PMC11729598; doi:10.3897/zookeys.1223.139465)
Supplement: XML Treatment for Yaginumia qiong [file zookeys.1223.139465-treatment3.xml]

<!DOCTYPE tp:taxon-treatment
  PUBLIC "-//TaxonX//DTD Taxonomic Treatment Publishing DTD v0 20100105//EN" "tax-treatment-NSO.dtd">
<tp:taxon-treatment xmlns:tp="http://www.plazi.org/taxpub"><tp:treatment-meta><kwd-group><label>Taxon classification</label><kwd>
                <named-content content-type="kingdom">Animalia</named-content>
              </kwd><kwd>
                <named-content content-type="order">Araneae</named-content>
              </kwd><kwd>
                <named-content content-type="family">Araneidae</named-content>
              </kwd></kwd-group><mixed-citation publication-type="journal"><person-group><name><surname>Mi</surname><given-names>Xiaoqi</given-names></name><name><surname>Wang</surname><given-names>Cheng</given-names></name><name><surname>Su</surname><given-names>Ming</given-names></name></person-group><article-title>﻿Revision of the orb-weaving spider genus <italic><tp:taxon-name><tp:taxon-name-part taxon-name-part-type="genus" reg="Yaginumia">Yaginumia</tp:taxon-name-part></tp:taxon-name></italic> Archer, 1960 (<tp:taxon-name><tp:taxon-name-part taxon-name-part-type="order">Araneae</tp:taxon-name-part></tp:taxon-name>, <tp:taxon-name><tp:taxon-name-part taxon-name-part-type="family">Araneidae</tp:taxon-name-part></tp:taxon-name>) from China</article-title><source>Zookeys</source><day>06</day><month>01</month><year>2025</year><volume>1223</volume><fpage>169</fpage><lpage>184</lpage><pub-id pub-id-type="doi">10.3897/zookeys.1223.139465</pub-id></mixed-citation></tp:treatment-meta><tp:nomenclature><label>﻿</label><tp:taxon-name>
              <object-id xmlns:xlink="http://www.w3.org/1999/xlink" content-type="arpha" xlink:type="simple">16DE4DEC-C482-5E71-9F2A-4A01F691D6A6</object-id>
              <tp:taxon-name-part taxon-name-part-type="genus" reg="Yaginumia">Yaginumia</tp:taxon-name-part>
              <tp:taxon-name-part taxon-name-part-type="species" reg="qiong">qiong</tp:taxon-name-part>
              <object-id xmlns:xlink="http://www.w3.org/1999/xlink" content-type="zoobank" xlink:type="simple">https://zoobank.org/FC336132-DB32-4363-BB2D-D6F5851CEA47</object-id>
            </tp:taxon-name><tp:taxon-authority>Mi &amp; Wang</tp:taxon-authority><tp:taxon-status xmlns:xlink="http://www.w3.org/1999/xlink" xlink:type="simple">sp. nov.</tp:taxon-status><xref ref-type="fig" rid="F3">Figs 3</xref><xref ref-type="fig" rid="F4">, 4</xref><xref ref-type="fig" rid="F7">, 7</xref></tp:nomenclature><tp:treatment-sec sec-type="type material" id="SECID0EX2AE"><title>Type material.</title><p><bold><italic>Holotype</italic></bold>: China – Hainan Province, • ♂; Lingshui Li Autonomous County, Diaoluoshan National Nature Reserve, Popular Science Base; <named-content xmlns:xlink="http://www.w3.org/1999/xlink" content-type="dwc:verbatimCoordinates" xlink:type="simple"><named-content content-type="geo-json" specific-use="{&#34;type&#34;:&#34;Point&#34;,&#34;coordinates&#34;:[109.894333,18.670833]}" id="NCID0EF3AE" xlink:type="simple">18°40.25'N, 109°53.66'E</named-content></named-content>; ca 260 m elev.; 26.VII.2023; C. Wang et al. leg.; <abbrev xmlns:xlink="http://www.w3.org/1999/xlink" xlink:title="Museum of Tongren University" id="ABBRID0EK3AE" xlink:type="simple">TRU</abbrev>-<tp:taxon-name><tp:taxon-name-part taxon-name-part-type="family">Araneidae</tp:taxon-name-part></tp:taxon-name>-329. <bold><italic>Paratypes</italic></bold>: 10♀♀; same data as for holotype; <abbrev xmlns:xlink="http://www.w3.org/1999/xlink" xlink:title="Museum of Tongren University" id="ABBRID0EW3AE" xlink:type="simple">TRU</abbrev>-<tp:taxon-name><tp:taxon-name-part taxon-name-part-type="family">Araneidae</tp:taxon-name-part></tp:taxon-name>-330–339 • 1♂; Ledong Li Autonomous County, Jianfeng Township, Jianfengling National Nature Reserve, Tianchi; <named-content xmlns:xlink="http://www.w3.org/1999/xlink" content-type="dwc:verbatimCoordinates" xlink:type="simple"><named-content content-type="geo-json" specific-use="{&#34;type&#34;:&#34;Point&#34;,&#34;coordinates&#34;:[108.858167,18.740833]}" id="NCID0EC4AE" xlink:type="simple">18°44.45'N, 108°51.49'E</named-content></named-content>; ca 860 m elev.; 11.IV.2019; C. Wang &amp; Y.F. Yang leg.; <abbrev xmlns:xlink="http://www.w3.org/1999/xlink" xlink:title="Museum of Tongren University" id="ABBRID0EH4AE" xlink:type="simple">TRU</abbrev>-<tp:taxon-name><tp:taxon-name-part taxon-name-part-type="family">Araneidae</tp:taxon-name-part></tp:taxon-name>-340 • 1♀; Ledong Li Autonomous County, Jianfeng Township, Jianfengling National Nature Reserve, Yulingu; <named-content xmlns:xlink="http://www.w3.org/1999/xlink" content-type="dwc:verbatimCoordinates" xlink:type="simple"><named-content content-type="geo-json" specific-use="{&#34;type&#34;:&#34;Point&#34;,&#34;coordinates&#34;:[108.929333,18.746500]}" id="NCID0ET4AE" xlink:type="simple">18°44.79'N, 108°55.76'E</named-content></named-content>; ca 630 m elev.; 15.IV.2019; C. Wang &amp; Y.F. Yang leg.; <abbrev xmlns:xlink="http://www.w3.org/1999/xlink" xlink:title="Museum of Tongren University" id="ABBRID0EY4AE" xlink:type="simple">TRU</abbrev>-<tp:taxon-name><tp:taxon-name-part taxon-name-part-type="family">Araneidae</tp:taxon-name-part></tp:taxon-name>-341 • 2♀♀; Ledong Li Autonomous County, Jianfeng Township, Jianfengling National Nature Reserve, Tianchi; <named-content xmlns:xlink="http://www.w3.org/1999/xlink" content-type="dwc:verbatimCoordinates" xlink:type="simple"><named-content content-type="geo-json" specific-use="{&#34;type&#34;:&#34;Point&#34;,&#34;coordinates&#34;:[108.860667,18.747000]}" id="NCID0EE5AE" xlink:type="simple">18°44.82'N, 108°51.64'E</named-content></named-content>; ca 810 m elev.; 15.IV.2019; C. Wang &amp; Y.F. Yang leg.; <abbrev xmlns:xlink="http://www.w3.org/1999/xlink" xlink:title="Museum of Tongren University" id="ABBRID0EJ5AE" xlink:type="simple">TRU</abbrev>-<tp:taxon-name><tp:taxon-name-part taxon-name-part-type="family">Araneidae</tp:taxon-name-part></tp:taxon-name>-342–343.</p></tp:treatment-sec><tp:treatment-sec sec-type="etymology" id="SECID0ES5AE"><title>Etymology.</title><p>The species name is a noun in apposition derived from Chinese pinyin <tp:taxon-name><tp:taxon-name-part taxon-name-part-type="genus" reg="Yaginumia"/><tp:taxon-name-part taxon-name-part-type="species" reg="qiong">qiong</tp:taxon-name-part></tp:taxon-name>, short name of the type locality, Hainan.</p></tp:treatment-sec><tp:treatment-sec sec-type="diagnosis" id="SECID0EB6AE"><title>Diagnosis.</title><p>See diagnosis of <italic><tp:taxon-name><tp:taxon-name-part taxon-name-part-type="genus" reg="Yaginumia">Y.</tp:taxon-name-part><tp:taxon-name-part taxon-name-part-type="species" reg="medog">medog</tp:taxon-name-part></tp:taxon-name></italic> Mi &amp; Wang, sp. nov.</p></tp:treatment-sec><tp:treatment-sec sec-type="description" id="SECID0ES6AE"><title>Description.</title><p><bold>Male</bold> (holotype, Figs <xref ref-type="fig" rid="F3">3H–J</xref>, <xref ref-type="fig" rid="F4">4</xref>). Total length 3.95. Carapace 2.00 long, 1.50 wide. Abdomen 2.25 long, 1.80 wide. Clypeus 0.05 high. Eye sizes and interdistances: <abbrev xmlns:xlink="http://www.w3.org/1999/xlink" xlink:title="anterior median eye" id="ABBRID0EDAAG" xlink:type="simple">AME</abbrev> 0.13, <abbrev xmlns:xlink="http://www.w3.org/1999/xlink" xlink:title="anterior lateral eye" id="ABBRID0EHAAG" xlink:type="simple">ALE</abbrev> 0.08, <abbrev xmlns:xlink="http://www.w3.org/1999/xlink" xlink:title="posterior median eye" id="ABBRID0ELAAG" xlink:type="simple">PME</abbrev> 0.10, <abbrev xmlns:xlink="http://www.w3.org/1999/xlink" xlink:title="posterior lateral eye" id="ABBRID0EPAAG" xlink:type="simple">PLE</abbrev> 0.08, <abbrev xmlns:xlink="http://www.w3.org/1999/xlink" xlink:title="anterior median eye" id="ABBRID0ETAAG" xlink:type="simple">AME</abbrev>–<abbrev xmlns:xlink="http://www.w3.org/1999/xlink" xlink:title="anterior median eye" id="ABBRID0EXAAG" xlink:type="simple">AME</abbrev> 0.13, <abbrev xmlns:xlink="http://www.w3.org/1999/xlink" xlink:title="anterior median eye" id="ABBRID0E2AAG" xlink:type="simple">AME</abbrev>–<abbrev xmlns:xlink="http://www.w3.org/1999/xlink" xlink:title="anterior lateral eye" id="ABBRID0E6AAG" xlink:type="simple">ALE</abbrev> 0.10, <abbrev xmlns:xlink="http://www.w3.org/1999/xlink" xlink:title="posterior median eye" id="ABBRID0EDBAG" xlink:type="simple">PME</abbrev>–<abbrev xmlns:xlink="http://www.w3.org/1999/xlink" xlink:title="posterior median eye" id="ABBRID0EHBAG" xlink:type="simple">PME</abbrev> 0.04, <abbrev xmlns:xlink="http://www.w3.org/1999/xlink" xlink:title="posterior median eye" id="ABBRID0ELBAG" xlink:type="simple">PME</abbrev>–<abbrev xmlns:xlink="http://www.w3.org/1999/xlink" xlink:title="posterior lateral eye" id="ABBRID0EPBAG" xlink:type="simple">PLE</abbrev> 0.23, <abbrev xmlns:xlink="http://www.w3.org/1999/xlink" xlink:title="median ocular area" id="ABBRID0ETBAG" xlink:type="simple">MOA</abbrev> length 0.33, anterior width 0.38, posterior width 0.24. Leg measurements: I 6.70 (1.90, 2.45, 1.60, 0.75), II 5.90 (1.75, 2.05, 1.40, 0.70), III 3.60 (1.15, 1.15, 0.80, 0.50), IV 4.65 (1.40, 1.60, 1.10, 0.55). Carapace red brown in cephalic region and yellow in thoracic region. Cervical groove conspicuous. Chelicerae yellowish-brown, with five promarginal and three retromarginal teeth. Endites and sternum yellow. Labium yellow at base, with paler tip. Legs yellow to grayish-yellow, without annuli. Abdomen ~1.25 × longer than wide, dorsum grayish-brown with paler middle patch. Venter abdomen grayish-yellow. Spinnerets grayish-yellow.</p><fig id="F3" position="float" orientation="portrait"><object-id xmlns:xlink="http://www.w3.org/1999/xlink" content-type="doi" xlink:type="simple">10.3897/zookeys.1223.139465.figure3</object-id><object-id xmlns:xlink="http://www.w3.org/1999/xlink" content-type="arpha" xlink:type="simple">1FD652AB-6AF6-54EE-94F5-AD0AD338865D</object-id><label>Figure 3.</label><caption><p><italic><tp:taxon-name><tp:taxon-name-part taxon-name-part-type="genus" reg="Yaginumia">Yaginumia</tp:taxon-name-part><tp:taxon-name-part taxon-name-part-type="species" reg="qiong">qiong</tp:taxon-name-part></tp:taxon-name></italic> Mi &amp; Wang, sp. nov. <bold>A</bold> female paratype <abbrev xmlns:xlink="http://www.w3.org/1999/xlink" xlink:title="Museum of Tongren University" id="ABBRID0EMCAG" xlink:type="simple">TRU</abbrev>-<tp:taxon-name><tp:taxon-name-part taxon-name-part-type="family">Araneidae</tp:taxon-name-part></tp:taxon-name>-330 <bold>B–G</bold> female paratype <abbrev xmlns:xlink="http://www.w3.org/1999/xlink" xlink:title="Museum of Tongren University" id="ABBRID0EXCAG" xlink:type="simple">TRU</abbrev>-<tp:taxon-name><tp:taxon-name-part taxon-name-part-type="family">Araneidae</tp:taxon-name-part></tp:taxon-name>-341 <bold>H–J</bold> male holotype <bold>A</bold> epigyne (scape torn off), ventral view <bold>B</bold> ibid, ventral view <bold>C</bold> vulva, posterior view <bold>D</bold> ibid, dorsal view <bold>E, H</bold> habitus, dorsal view <bold>F, I</bold> ibid., ventral view <bold>G, J</bold> ibid., lateral view. Abbreviations: <abbrev xmlns:xlink="http://www.w3.org/1999/xlink" xlink:title="copulatory duct" id="ABBRID0EQDAG" xlink:type="simple">CD</abbrev> copulatory duct, <abbrev xmlns:xlink="http://www.w3.org/1999/xlink" xlink:title="copulatory opening" id="ABBRID0EUDAG" xlink:type="simple">CO</abbrev> copulatory opening, <abbrev xmlns:xlink="http://www.w3.org/1999/xlink" xlink:title="fertilization duct" id="ABBRID0EYDAG" xlink:type="simple">FD</abbrev> fertilization duct, Sc scape, <abbrev xmlns:xlink="http://www.w3.org/1999/xlink" xlink:title="spermatheca" id="ABBRID0E3DAG" xlink:type="simple">Sp</abbrev> spermatheca. Scale bars: 0.1 mm (<bold>A–D</bold>); 1.0 mm (<bold>E–J</bold>).</p></caption><graphic xmlns:xlink="http://www.w3.org/1999/xlink" xlink:href="zookeys-1223-169_article-139465__-g003.jpg" position="float" orientation="portrait" xlink:type="simple" id="oo_1214565.jpg"><uri content-type="original_file" xlink:type="simple">https://binary.pensoft.net/fig/1214565</uri></graphic></fig><fig id="F4" position="float" orientation="portrait"><object-id xmlns:xlink="http://www.w3.org/1999/xlink" content-type="doi" xlink:type="simple">10.3897/zookeys.1223.139465.figure4</object-id><object-id xmlns:xlink="http://www.w3.org/1999/xlink" content-type="arpha" xlink:type="simple">4E4224A1-43B6-5E75-A5B0-FEAB6C5F85FC</object-id><label>Figure 4.</label><caption><p><italic><tp:taxon-name><tp:taxon-name-part taxon-name-part-type="genus" reg="Yaginumia">Yaginumia</tp:taxon-name-part><tp:taxon-name-part taxon-name-part-type="species" reg="qiong">qiong</tp:taxon-name-part></tp:taxon-name></italic> Mi &amp; Wang, sp. nov. male holotype <bold>A</bold> pedipalp, prolateral view <bold>B</bold> ibid., retrolateral view <bold>C</bold> ibid., ventral view <bold>D</bold> ibid., apical view <bold>E</bold> part of expanded bulb. Abbreviations: C conductor, E embolus, <abbrev xmlns:xlink="http://www.w3.org/1999/xlink" xlink:title="median apophysis" id="ABBRID0EGFAG" xlink:type="simple">MA</abbrev> median apophysis, <abbrev xmlns:xlink="http://www.w3.org/1999/xlink" xlink:title="paracymbium" id="ABBRID0EKFAG" xlink:type="simple">Pc</abbrev> paracymbium, <abbrev xmlns:xlink="http://www.w3.org/1999/xlink" xlink:title="terminal apophysis" id="ABBRID0EOFAG" xlink:type="simple">TA</abbrev> terminal apophysis, <abbrev xmlns:xlink="http://www.w3.org/1999/xlink" xlink:title="tegular projection" id="ABBRID0ESFAG" xlink:type="simple">TP</abbrev> tegular projection. Scale bars: 0.1 mm.</p></caption><graphic xmlns:xlink="http://www.w3.org/1999/xlink" xlink:href="zookeys-1223-169_article-139465__-g004.jpg" position="float" orientation="portrait" xlink:type="simple" id="oo_1214566.jpg"><uri content-type="original_file" xlink:type="simple">https://binary.pensoft.net/fig/1214566</uri></graphic></fig><p><bold><italic>Pedipalp</italic></bold> (Fig. <xref ref-type="fig" rid="F4">4</xref>): tibia ~1.5 × longer than wide; paracybium extremely enlarged into disc, lobe-like distally; tegular projection triangular, with toothed inner edge; median apophysis rounded at base, tapered and curled distally; embolus almost straight, shorter than conductor; conductor weakly sclerotized, rounded distally; terminal apophysis longer than tegular projection, curved to C-shape in apical view.</p><p><bold>Female</bold> (paratype <abbrev xmlns:xlink="http://www.w3.org/1999/xlink" xlink:title="Museum of Tongren University" id="ABBRID0EKGAG" xlink:type="simple">TRU</abbrev>-<tp:taxon-name><tp:taxon-name-part taxon-name-part-type="family">Araneidae</tp:taxon-name-part></tp:taxon-name>-330, Fig. <xref ref-type="fig" rid="F3">3A</xref>, paratype <abbrev xmlns:xlink="http://www.w3.org/1999/xlink" xlink:title="Museum of Tongren University" id="ABBRID0EXGAG" xlink:type="simple">TRU</abbrev>-<tp:taxon-name><tp:taxon-name-part taxon-name-part-type="family">Araneidae</tp:taxon-name-part></tp:taxon-name>-341, Fig. <xref ref-type="fig" rid="F3">3B–G</xref>). Total length 4.55. Carapace 2.20 long, 1.75 wide. Abdomen 3.20 long, 2.40 wide. Clypeus 0.08 high. Eye sizes and interdistances: <abbrev xmlns:xlink="http://www.w3.org/1999/xlink" xlink:title="anterior median eye" id="ABBRID0EEHAG" xlink:type="simple">AME</abbrev> 0.13, <abbrev xmlns:xlink="http://www.w3.org/1999/xlink" xlink:title="anterior lateral eye" id="ABBRID0EIHAG" xlink:type="simple">ALE</abbrev> 0.08, <abbrev xmlns:xlink="http://www.w3.org/1999/xlink" xlink:title="posterior median eye" id="ABBRID0EMHAG" xlink:type="simple">PME</abbrev> 0.10, <abbrev xmlns:xlink="http://www.w3.org/1999/xlink" xlink:title="posterior lateral eye" id="ABBRID0EQHAG" xlink:type="simple">PLE</abbrev> 0.08, <abbrev xmlns:xlink="http://www.w3.org/1999/xlink" xlink:title="anterior median eye" id="ABBRID0EUHAG" xlink:type="simple">AME</abbrev>–<abbrev xmlns:xlink="http://www.w3.org/1999/xlink" xlink:title="anterior median eye" id="ABBRID0EYHAG" xlink:type="simple">AME</abbrev> 0.13, <abbrev xmlns:xlink="http://www.w3.org/1999/xlink" xlink:title="anterior median eye" id="ABBRID0E3HAG" xlink:type="simple">AME</abbrev>–<abbrev xmlns:xlink="http://www.w3.org/1999/xlink" xlink:title="anterior lateral eye" id="ABBRID0EAIAG" xlink:type="simple">ALE</abbrev> 0.13, <abbrev xmlns:xlink="http://www.w3.org/1999/xlink" xlink:title="posterior median eye" id="ABBRID0EEIAG" xlink:type="simple">PME</abbrev>–<abbrev xmlns:xlink="http://www.w3.org/1999/xlink" xlink:title="posterior median eye" id="ABBRID0EIIAG" xlink:type="simple">PME</abbrev> 0.05, <abbrev xmlns:xlink="http://www.w3.org/1999/xlink" xlink:title="posterior median eye" id="ABBRID0EMIAG" xlink:type="simple">PME</abbrev>–<abbrev xmlns:xlink="http://www.w3.org/1999/xlink" xlink:title="posterior lateral eye" id="ABBRID0EQIAG" xlink:type="simple">PLE</abbrev> 0.25, <abbrev xmlns:xlink="http://www.w3.org/1999/xlink" xlink:title="median ocular area" id="ABBRID0EUIAG" xlink:type="simple">MOA</abbrev> length 0.30, anterior width 0.38, posterior width 0.25. Leg measurements: I 6.50 (1.90, 2.40, 1.55, 0.65), II 5.75 (1.70, 2.10, 1.35, 0.60), III 3.70 (1.15, 1.25, 0.80, 0.50), IV 5.05 (1.65, 1.80, 1.10, 0.50). Habitus similar to that of male.</p><p><bold><italic>Epigyne</italic></bold> (Fig. <xref ref-type="fig" rid="F3">3A–D</xref>): ~1.71 × wider than long in ventral view, with short, tongue-shaped scape; copulatory openings rounded in ventral view, situated on ventral surface; copulatory ducts twisted, about equal length to spermathecal diameter; spermathecae rounded, nearly touching.</p></tp:treatment-sec><tp:treatment-sec sec-type="variation" id="SECID0EDJAG"><title>Variation.</title><p>Total length: ♂♂ 3.85–3.95 (<italic>N</italic> = 2); ♀♀ 4.25–5.70 (<italic>N</italic> = 13).</p></tp:treatment-sec><tp:treatment-sec sec-type="distribution" id="SECID0ENJAG"><title>Distribution.</title><p>China (Hainan).</p></tp:treatment-sec><tp:treatment-sec><!--Section generated to contain objects referenced in tp:taxon-treatment.--><fig id="F7" position="float" orientation="portrait"><object-id xmlns:xlink="http://www.w3.org/1999/xlink" content-type="doi" xlink:type="simple">10.3897/zookeys.1223.139465.figure7</object-id><object-id xmlns:xlink="http://www.w3.org/1999/xlink" content-type="arpha" xlink:type="simple">A8924418-0FD3-5CFA-AC75-F566983CD78E</object-id><label>Figure 7.</label><caption><p>Distribution in China of the examined specimens of <italic><tp:taxon-name><tp:taxon-name-part taxon-name-part-type="genus" reg="Yaginumia">Yaginumia</tp:taxon-name-part></tp:taxon-name></italic>.</p></caption><graphic xmlns:xlink="http://www.w3.org/1999/xlink" xlink:href="zookeys-1223-169_article-139465__-g007.jpg" position="float" orientation="portrait" xlink:type="simple" id="oo_1214569.jpg"><uri content-type="original_file" xlink:type="simple">https://binary.pensoft.net/fig/1214569</uri></graphic></fig></tp:treatment-sec></tp:taxon-treatment>
