# Supplementary material for: ﻿Revision of the orb-weaving spider genus Yaginumia Archer, 1960 (Araneae, Araneidae) from China
Source: Zookeys. 2025 Jan 6;1223:169–84. doi: 10.3897/zookeys.1223.139465 (PMC11729598; doi:10.3897/zookeys.1223.139465)
Supplement: XML Treatment for Yaginumia sia [file zookeys.1223.139465-treatment4.xml]

<!DOCTYPE tp:taxon-treatment
  PUBLIC "-//TaxonX//DTD Taxonomic Treatment Publishing DTD v0 20100105//EN" "tax-treatment-NSO.dtd">
<tp:taxon-treatment xmlns:tp="http://www.plazi.org/taxpub"><tp:treatment-meta><kwd-group><label>Taxon classification</label><kwd>
                <named-content content-type="kingdom">Animalia</named-content>
              </kwd><kwd>
                <named-content content-type="order">Araneae</named-content>
              </kwd><kwd>
                <named-content content-type="family">Araneidae</named-content>
              </kwd></kwd-group><mixed-citation publication-type="journal"><person-group><name><surname>Mi</surname><given-names>Xiaoqi</given-names></name><name><surname>Wang</surname><given-names>Cheng</given-names></name><name><surname>Su</surname><given-names>Ming</given-names></name></person-group><article-title>﻿Revision of the orb-weaving spider genus <italic><tp:taxon-name><tp:taxon-name-part taxon-name-part-type="genus" reg="Yaginumia">Yaginumia</tp:taxon-name-part></tp:taxon-name></italic> Archer, 1960 (<tp:taxon-name><tp:taxon-name-part taxon-name-part-type="order">Araneae</tp:taxon-name-part></tp:taxon-name>, <tp:taxon-name><tp:taxon-name-part taxon-name-part-type="family">Araneidae</tp:taxon-name-part></tp:taxon-name>) from China</article-title><source>Zookeys</source><day>06</day><month>01</month><year>2025</year><volume>1223</volume><fpage>169</fpage><lpage>184</lpage><pub-id pub-id-type="doi">10.3897/zookeys.1223.139465</pub-id></mixed-citation></tp:treatment-meta><tp:nomenclature><label>﻿</label><tp:taxon-name>
              <object-id xmlns:xlink="http://www.w3.org/1999/xlink" content-type="arpha" xlink:type="simple">43BB8BBB-7B66-56EB-9267-AE233AD071A8</object-id>
              <tp:taxon-name-part taxon-name-part-type="genus" reg="Yaginumia">Yaginumia</tp:taxon-name-part>
              <tp:taxon-name-part taxon-name-part-type="species" reg="sia">sia</tp:taxon-name-part>
            </tp:taxon-name><tp:taxon-authority>(Strand, 1906)</tp:taxon-authority><xref ref-type="fig" rid="F5">Figs 5</xref><xref ref-type="fig" rid="F6">, 6</xref><xref ref-type="fig" rid="F7">, 7</xref><tp:nomenclature-citation-list><tp:nomenclature-citation><tp:taxon-name>
                  <tp:taxon-name-part taxon-name-part-type="genus" reg="Aranea">Aranea</tp:taxon-name-part>
                  <tp:taxon-name-part taxon-name-part-type="species" reg="sia">sia</tp:taxon-name-part>
                </tp:taxon-name><comment>Strand, in <xref ref-type="bibr" rid="B3">Bösenberg and Strand 1906</xref>: 237, pl. 4, fig. 24 (♀); <xref ref-type="bibr" rid="B25">Song 1980</xref>: 94, fig. 40a–d (♂♀) (type material in Senckenberg Museum, Frankfurt am Main (SMF), Germany, not examined).</comment></tp:nomenclature-citation><tp:nomenclature-citation><tp:taxon-name>
                  <tp:taxon-name-part taxon-name-part-type="genus" reg="Araneus">Araneus</tp:taxon-name-part>
                  <tp:taxon-name-part taxon-name-part-type="species" reg="sia">sia</tp:taxon-name-part>
                </tp:taxon-name><comment>Yaginuma, 1960: 115, fig. 50.1–3; <xref ref-type="bibr" rid="B17">Lee 1966</xref>: 40, fig. 10m–o; <xref ref-type="bibr" rid="B31">Yaginuma 1971</xref>: 54, fig. 50.1–3 (♂♀); <xref ref-type="bibr" rid="B33">Yin 1978</xref>: 2, fig. 3A–D (♂♀); <xref ref-type="bibr" rid="B10">Hu 1984</xref>: 97, fig. 92.1–2 (♂♀); <xref ref-type="bibr" rid="B37">Zhao 1993</xref>: 233, fig. 107a–b (♂♀); <xref ref-type="bibr" rid="B38">Zhao 1995</xref>: 950, fig. 446a–b (♂♀).</comment></tp:nomenclature-citation><tp:nomenclature-citation><tp:taxon-name>
                  <tp:taxon-name-part taxon-name-part-type="genus" reg="Yaginumia">Yaginumia</tp:taxon-name-part>
                  <tp:taxon-name-part taxon-name-part-type="species" reg="sia">sia</tp:taxon-name-part>
                </tp:taxon-name><comment>Archer, 1960: 14, figs 1–4 (♂♀); <xref ref-type="bibr" rid="B22">Namkung et al. 1972</xref>: 93, fig. 11 (♀); <xref ref-type="bibr" rid="B9">Guo 1985</xref>: 75, fig. 2–27.1–3 (♂♀); <xref ref-type="bibr" rid="B32">Yaginuma 1986</xref>: 109, fig. 57.6 (♂♀); <xref ref-type="bibr" rid="B36">Zhang 1987</xref>: 89, fig. 73.1–4 (♂♀); <xref ref-type="bibr" rid="B11">Ishinoda 1989</xref>: 21, figs 12, 13 (♂♀); <xref ref-type="bibr" rid="B6">Chikuni 1989</xref>: 75, fig. 39 (♂♀); <xref ref-type="bibr" rid="B7">Feng 1990</xref>: 101, fig. 76.1–3 (♂♀); <xref ref-type="bibr" rid="B4">Chen and Gao 1990</xref>: 73, fig. 92a–c (♂♀); <xref ref-type="bibr" rid="B5">Chen and Zhang 1991</xref>: 91, fig. 82.1–3 (♂♀); <xref ref-type="bibr" rid="B37">Zhao 1993</xref>: 262, fig. 123a, b (♂♀); <xref ref-type="bibr" rid="B38">Zhao 1995</xref>: 979, fig. 462a, b (♂♀); <xref ref-type="bibr" rid="B34">Yin et al. 1997</xref>: 395, fig. 286a–d (♂♀); <xref ref-type="bibr" rid="B26">Song et al. 1999</xref>: 309, figs 184G–I, 185L (♂♀); <xref ref-type="bibr" rid="B20">Namkung 2002</xref>: 303, fig. 19.64a, b (♂♀); <xref ref-type="bibr" rid="B15">Kim and Kim 2002</xref>: 225, figs 69, 155, 288, 289 (♂♀); <xref ref-type="bibr" rid="B14">Kim and Cho 2002</xref>: 270, figs 685–690 (♀); <xref ref-type="bibr" rid="B21">Namkung 2003</xref>: 305, fig. 19.64a, b (♂♀); <xref ref-type="bibr" rid="B27">Tanikawa 2007</xref>: 93, figs 299, 300, 760–763 (♂♀); <xref ref-type="bibr" rid="B28">Tanikawa 2009</xref>: 463, figs 331–334 (♂♀); <xref ref-type="bibr" rid="B39">Zhu and Zhang 2011</xref>: 248, fig. 179A–D (♂♀); <xref ref-type="bibr" rid="B35">Yin et al. 2012</xref>: 762, fig. 381a–e (♂♀); <xref ref-type="bibr" rid="B16">Kim and Lee 2012</xref>: 109, fig. 81A–C, plate 24 (♂♀); <xref ref-type="bibr" rid="B2">Baba and Tanikawa 2015</xref>: 69, 4 fig. (♂♀).</comment></tp:nomenclature-citation></tp:nomenclature-citation-list></tp:nomenclature><tp:treatment-sec sec-type="material" id="SECID0EHQAG"><title>Material examined.</title><p>China – Guizhou Province • 2♂♂4♀♀; Tongren City, Shiqian County, Pingshan Township, Fodingshan Village, Yaoshang; <named-content xmlns:xlink="http://www.w3.org/1999/xlink" content-type="dwc:verbatimCoordinates" xlink:type="simple"><named-content content-type="geo-json" specific-use="{&#34;type&#34;:&#34;Point&#34;,&#34;coordinates&#34;:[108.158333,27.342333]}" id="NCID0EQQAG" xlink:type="simple">27°20.54'N, 108°9.50'E</named-content></named-content>; ca 640 m elev.; 11.VII.2017; X.Q. Mi et al. leg.; <abbrev xmlns:xlink="http://www.w3.org/1999/xlink" xlink:title="Museum of Tongren University" id="ABBRID0EVQAG" xlink:type="simple">TRU</abbrev>-<tp:taxon-name><tp:taxon-name-part taxon-name-part-type="family">Araneidae</tp:taxon-name-part></tp:taxon-name>-344–349 • 2♂♂24♀♀; Tongren City, Bijiang District, Chuangdong Township, around campus of Tongren University; <named-content xmlns:xlink="http://www.w3.org/1999/xlink" content-type="dwc:verbatimCoordinates" xlink:type="simple"><named-content content-type="geo-json" specific-use="{&#34;type&#34;:&#34;Point&#34;,&#34;coordinates&#34;:[109.216667,27.777667]}" id="NCID0EBRAG" xlink:type="simple">27°46.66'N, 109°13.00'E</named-content></named-content>; ca 570 m elev.; 7–15.VII.2017; L.F. Chen et al. leg.; <abbrev xmlns:xlink="http://www.w3.org/1999/xlink" xlink:title="Museum of Tongren University" id="ABBRID0EGRAG" xlink:type="simple">TRU</abbrev>-<tp:taxon-name><tp:taxon-name-part taxon-name-part-type="family">Araneidae</tp:taxon-name-part></tp:taxon-name>-350–375 • 3♂♂10♀♀; Qiandongnan Miao and Dong Autonomous Prefecture, Shibing County, Baiduo Township, Baiduo Village, Heichong; <named-content xmlns:xlink="http://www.w3.org/1999/xlink" content-type="dwc:verbatimCoordinates" xlink:type="simple"><named-content content-type="geo-json" specific-use="{&#34;type&#34;:&#34;Point&#34;,&#34;coordinates&#34;:[108.123333,27.156167]}" id="NCID0ESRAG" xlink:type="simple">27°9.37'N, 108°7.40'E</named-content></named-content>; ca 980 m elev., 20.VII.2019; X.Q. Mi et al. leg.; <abbrev xmlns:xlink="http://www.w3.org/1999/xlink" xlink:title="Museum of Tongren University" id="ABBRID0EXRAG" xlink:type="simple">TRU</abbrev>-<tp:taxon-name><tp:taxon-name-part taxon-name-part-type="family">Araneidae</tp:taxon-name-part></tp:taxon-name>-376–388 • 4♂♂2♀♀; Zunyi City, Huichuan District, Banqiao Township, Loushanguan Village; <named-content xmlns:xlink="http://www.w3.org/1999/xlink" content-type="dwc:verbatimCoordinates" xlink:type="simple"><named-content content-type="geo-json" specific-use="{&#34;type&#34;:&#34;Point&#34;,&#34;coordinates&#34;:[106.886667,27.967667]}" id="NCID0EDSAG" xlink:type="simple">27°58.06'N, 106°53.20'E</named-content></named-content>; ca 920 m elev.; 17.VII.2024; X.Q. Mi leg.; <abbrev xmlns:xlink="http://www.w3.org/1999/xlink" xlink:title="Museum of Tongren University" id="ABBRID0EISAG" xlink:type="simple">TRU</abbrev>-<tp:taxon-name><tp:taxon-name-part taxon-name-part-type="family">Araneidae</tp:taxon-name-part></tp:taxon-name>-389–394. – Hubei Province • 4♂♂12♀♀; Wuhan City, Hongshan District, Ma’anshan Forest Park; <named-content xmlns:xlink="http://www.w3.org/1999/xlink" content-type="dwc:verbatimCoordinates" xlink:type="simple"><named-content content-type="geo-json" specific-use="{&#34;type&#34;:&#34;Point&#34;,&#34;coordinates&#34;:[114.435333,30.527500]}" id="NCID0EUSAG" xlink:type="simple">30°31.65'N, 114°26.12'E</named-content></named-content>; ca 30 m elev.; 3.VI.2018; X.Q. Mi leg.; <abbrev xmlns:xlink="http://www.w3.org/1999/xlink" xlink:title="Museum of Tongren University" id="ABBRID0EZSAG" xlink:type="simple">TRU</abbrev>-<tp:taxon-name><tp:taxon-name-part taxon-name-part-type="family">Araneidae</tp:taxon-name-part></tp:taxon-name>-395–410.</p></tp:treatment-sec><tp:treatment-sec sec-type="diagnosis" id="SECID0ECTAG"><title>Diagnosis.</title><p>This species resembles <italic><tp:taxon-name><tp:taxon-name-part taxon-name-part-type="genus" reg="Yaginumia">Y.</tp:taxon-name-part><tp:taxon-name-part taxon-name-part-type="species" reg="medog">medog</tp:taxon-name-part></tp:taxon-name></italic> Mi &amp; Wang, sp. nov. in appearance and genitalia structures, but it can be distinguished as follows: 1) median apophysis with a projection on middle part (Fig. <xref ref-type="fig" rid="F6">6A, C–E</xref>) vs lacking (Fig. <xref ref-type="fig" rid="F2">2A, C–E</xref>); 2) median apophysis curled about 45° in ventral view (Fig. <xref ref-type="fig" rid="F6">6C</xref>) vs about 90° (Fig. <xref ref-type="fig" rid="F2">2C</xref>); 3) copulatory openings almost rounded in ventral view (Fig. <xref ref-type="fig" rid="F5">5A, B</xref>) vs arcuate (Fig. <xref ref-type="fig" rid="F1">1A</xref>); and 4) diameter of spermathecae about 1/4 width of epigynal base (Fig. <xref ref-type="fig" rid="F5">5D</xref>) vs about 2/5 width of epigynal base (Fig. <xref ref-type="fig" rid="F1">1D</xref>).</p><fig id="F5" position="float" orientation="portrait"><object-id xmlns:xlink="http://www.w3.org/1999/xlink" content-type="doi" xlink:type="simple">10.3897/zookeys.1223.139465.figure5</object-id><object-id xmlns:xlink="http://www.w3.org/1999/xlink" content-type="arpha" xlink:type="simple">0C97A351-4240-5C72-B8FE-4B48CDEB65E0</object-id><label>Figure 5.</label><caption><p><italic><tp:taxon-name><tp:taxon-name-part taxon-name-part-type="genus" reg="Yaginumia">Yaginumia</tp:taxon-name-part><tp:taxon-name-part taxon-name-part-type="species" reg="sia">sia</tp:taxon-name-part></tp:taxon-name></italic> (Strand, 1906) <bold>A</bold><abbrev xmlns:xlink="http://www.w3.org/1999/xlink" xlink:title="Museum of Tongren University" id="ABBRID0EIVAG" xlink:type="simple">TRU</abbrev>-<tp:taxon-name><tp:taxon-name-part taxon-name-part-type="family">Araneidae</tp:taxon-name-part></tp:taxon-name>-351 <bold>B–G</bold><abbrev xmlns:xlink="http://www.w3.org/1999/xlink" xlink:title="Museum of Tongren University" id="ABBRID0ETVAG" xlink:type="simple">TRU</abbrev>-<tp:taxon-name><tp:taxon-name-part taxon-name-part-type="family">Araneidae</tp:taxon-name-part></tp:taxon-name>-352 <bold>H–J</bold><abbrev xmlns:xlink="http://www.w3.org/1999/xlink" xlink:title="Museum of Tongren University" id="ABBRID0E5VAG" xlink:type="simple">TRU</abbrev>-<tp:taxon-name><tp:taxon-name-part taxon-name-part-type="family">Araneidae</tp:taxon-name-part></tp:taxon-name>-350 <bold>A</bold> epigyne (scape torn off), ventral view <bold>B</bold> ibid, ventral view <bold>C</bold> ibid., posterior view <bold>D</bold> vulva, posterior view <bold>E, H</bold> habitus, dorsal view <bold>F, I</bold> ibid., ventral view <bold>G, J</bold> ibid., lateral view. Abbreviations: <abbrev xmlns:xlink="http://www.w3.org/1999/xlink" xlink:title="copulatory duct" id="ABBRID0EVWAG" xlink:type="simple">CD</abbrev> copulatory duct, <abbrev xmlns:xlink="http://www.w3.org/1999/xlink" xlink:title="copulatory opening" id="ABBRID0EZWAG" xlink:type="simple">CO</abbrev> copulatory opening, <abbrev xmlns:xlink="http://www.w3.org/1999/xlink" xlink:title="fertilization duct" id="ABBRID0E4WAG" xlink:type="simple">FD</abbrev> fertilization duct, Sc scape, <abbrev xmlns:xlink="http://www.w3.org/1999/xlink" xlink:title="spermatheca" id="ABBRID0EBXAG" xlink:type="simple">Sp</abbrev> spermatheca. Scale bars: 0.1 mm (<bold>A–D</bold>); 1.0 mm (<bold>E–J</bold>).</p></caption><graphic xmlns:xlink="http://www.w3.org/1999/xlink" xlink:href="zookeys-1223-169_article-139465__-g005.jpg" position="float" orientation="portrait" xlink:type="simple" id="oo_1214567.jpg"><uri content-type="original_file" xlink:type="simple">https://binary.pensoft.net/fig/1214567</uri></graphic></fig><fig id="F6" position="float" orientation="portrait"><object-id xmlns:xlink="http://www.w3.org/1999/xlink" content-type="doi" xlink:type="simple">10.3897/zookeys.1223.139465.figure6</object-id><object-id xmlns:xlink="http://www.w3.org/1999/xlink" content-type="arpha" xlink:type="simple">DAA48C51-EF9B-5249-824A-EE024D753BE6</object-id><label>Figure 6.</label><caption><p><italic><tp:taxon-name><tp:taxon-name-part taxon-name-part-type="genus" reg="Yaginumia">Yaginumia</tp:taxon-name-part><tp:taxon-name-part taxon-name-part-type="species" reg="sia">sia</tp:taxon-name-part></tp:taxon-name></italic> (Strand, 1906) <abbrev xmlns:xlink="http://www.w3.org/1999/xlink" xlink:title="Museum of Tongren University" id="ABBRID0EBYAG" xlink:type="simple">TRU</abbrev>-<tp:taxon-name><tp:taxon-name-part taxon-name-part-type="family">Araneidae</tp:taxon-name-part></tp:taxon-name>-350 <bold>A</bold> pedipalp, prolateral view <bold>B</bold> ibid., retrolateral view <bold>C</bold> ibid., ventral view <bold>D</bold> ibid., apical view <bold>E</bold> part of expanded bulb. Abbreviations: C conductor, E embolus, <abbrev xmlns:xlink="http://www.w3.org/1999/xlink" xlink:title="median apophysis" id="ABBRID0EUYAG" xlink:type="simple">MA</abbrev> median apophysis, <abbrev xmlns:xlink="http://www.w3.org/1999/xlink" xlink:title="paracymbium" id="ABBRID0EYYAG" xlink:type="simple">Pc</abbrev> paracymbium, <abbrev xmlns:xlink="http://www.w3.org/1999/xlink" xlink:title="terminal apophysis" id="ABBRID0E3YAG" xlink:type="simple">TA</abbrev> terminal apophysis, <abbrev xmlns:xlink="http://www.w3.org/1999/xlink" xlink:title="tegular projection" id="ABBRID0EAZAG" xlink:type="simple">TP</abbrev> tegular projection. Scale bars: 0.5 mm (<bold>A–C</bold>), 0.1 mm (<bold>D, E</bold>).</p></caption><graphic xmlns:xlink="http://www.w3.org/1999/xlink" xlink:href="zookeys-1223-169_article-139465__-g006.jpg" position="float" orientation="portrait" xlink:type="simple" id="oo_1214568.jpg"><uri content-type="original_file" xlink:type="simple">https://binary.pensoft.net/fig/1214568</uri></graphic></fig><fig id="F7" position="float" orientation="portrait"><object-id xmlns:xlink="http://www.w3.org/1999/xlink" content-type="doi" xlink:type="simple">10.3897/zookeys.1223.139465.figure7</object-id><object-id xmlns:xlink="http://www.w3.org/1999/xlink" content-type="arpha" xlink:type="simple">A8924418-0FD3-5CFA-AC75-F566983CD78E</object-id><label>Figure 7.</label><caption><p>Distribution in China of the examined specimens of <italic><tp:taxon-name><tp:taxon-name-part taxon-name-part-type="genus" reg="Yaginumia">Yaginumia</tp:taxon-name-part></tp:taxon-name></italic>.</p></caption><graphic xmlns:xlink="http://www.w3.org/1999/xlink" xlink:href="zookeys-1223-169_article-139465__-g007.jpg" position="float" orientation="portrait" xlink:type="simple" id="oo_1214569.jpg"><uri content-type="original_file" xlink:type="simple">https://binary.pensoft.net/fig/1214569</uri></graphic></fig></tp:treatment-sec><tp:treatment-sec sec-type="description" id="SECID0EB1AG"><title>Description.</title><p><bold>Male</bold> (<abbrev xmlns:xlink="http://www.w3.org/1999/xlink" xlink:title="Museum of Tongren University" id="ABBRID0EJ1AG" xlink:type="simple">TRU</abbrev>-<tp:taxon-name><tp:taxon-name-part taxon-name-part-type="family">Araneidae</tp:taxon-name-part></tp:taxon-name>-350, Figs <xref ref-type="fig" rid="F5">5H–J</xref>, <xref ref-type="fig" rid="F6">6</xref>). Total length 6.30. Carapace 3.30 long, 2.50 wide. Abdomen 3.70 long, 2.60 wide. Clypeus 0.08 high. Eye sizes and interdistances: <abbrev xmlns:xlink="http://www.w3.org/1999/xlink" xlink:title="anterior median eye" id="ABBRID0E11AG" xlink:type="simple">AME</abbrev> 0.18, <abbrev xmlns:xlink="http://www.w3.org/1999/xlink" xlink:title="anterior lateral eye" id="ABBRID0E51AG" xlink:type="simple">ALE</abbrev> 0.10, <abbrev xmlns:xlink="http://www.w3.org/1999/xlink" xlink:title="posterior median eye" id="ABBRID0EC2AG" xlink:type="simple">PME</abbrev> 0.13, <abbrev xmlns:xlink="http://www.w3.org/1999/xlink" xlink:title="posterior lateral eye" id="ABBRID0EG2AG" xlink:type="simple">PLE</abbrev> 0.10, <abbrev xmlns:xlink="http://www.w3.org/1999/xlink" xlink:title="anterior median eye" id="ABBRID0EK2AG" xlink:type="simple">AME</abbrev>–<abbrev xmlns:xlink="http://www.w3.org/1999/xlink" xlink:title="anterior median eye" id="ABBRID0EO2AG" xlink:type="simple">AME</abbrev> 0.15, <abbrev xmlns:xlink="http://www.w3.org/1999/xlink" xlink:title="anterior median eye" id="ABBRID0ES2AG" xlink:type="simple">AME</abbrev>–<abbrev xmlns:xlink="http://www.w3.org/1999/xlink" xlink:title="anterior lateral eye" id="ABBRID0EW2AG" xlink:type="simple">ALE</abbrev> 0.28, <abbrev xmlns:xlink="http://www.w3.org/1999/xlink" xlink:title="posterior median eye" id="ABBRID0E12AG" xlink:type="simple">PME</abbrev>–<abbrev xmlns:xlink="http://www.w3.org/1999/xlink" xlink:title="posterior median eye" id="ABBRID0E52AG" xlink:type="simple">PME</abbrev> 0.05, <abbrev xmlns:xlink="http://www.w3.org/1999/xlink" xlink:title="posterior median eye" id="ABBRID0EC3AG" xlink:type="simple">PME</abbrev>–<abbrev xmlns:xlink="http://www.w3.org/1999/xlink" xlink:title="posterior lateral eye" id="ABBRID0EG3AG" xlink:type="simple">PLE</abbrev> 0.45, <abbrev xmlns:xlink="http://www.w3.org/1999/xlink" xlink:title="median ocular area" id="ABBRID0EK3AG" xlink:type="simple">MOA</abbrev> length 0.48, anterior width 0.48, posterior width 0.30. Leg measurements: I 13.30 (3.70, 5.10, 3.20, 1.30), II 11.60 (3.20, 4.20, 3.00, 1.20), III 6.50 (2.10, 2.10, 1.50, 0.80), IV 9.10 (2.70, 3.30, 2.20, 0.90). Carapace dark brown in cephalic region and yellowish-brown in thoracic region. Cervical groove conspicuous. Chelicerae dark brown, with four promarginal and three retromarginal teeth. Endites and labium dark brown at base, with paler tip. Sternum yellowish-brown. Legs yellow with brown annuli. Abdomen ~1.42 × longer than wide, dorsal grayish-brown with paler edges. Venter abdomen grayish-yellow with pair of lateral white patches. Spinnerets grayish-yellow.</p><p><bold><italic>Pedipalp</italic></bold> (Fig. <xref ref-type="fig" rid="F6">6</xref>): tibia ~1.96 × longer than wide in ventral view; paracybium enlarged at base, lobe-like distally; tegular projection triangular, with serrated edge; median apophysis wide at base, with projection at middle part, tapered and curled distally; embolus slightly curled, shorter than conductor; conductor membranous, longer than wide; terminal apophysis with weakly sclerotized distal portion, about equal length to tegular projection.</p><p><bold>Female</bold> (<abbrev xmlns:xlink="http://www.w3.org/1999/xlink" xlink:title="Museum of Tongren University" id="ABBRID0E43AG" xlink:type="simple">TRU</abbrev>-<tp:taxon-name><tp:taxon-name-part taxon-name-part-type="family">Araneidae</tp:taxon-name-part></tp:taxon-name>-351, Fig. <xref ref-type="fig" rid="F5">5A</xref>, <abbrev xmlns:xlink="http://www.w3.org/1999/xlink" xlink:title="Museum of Tongren University" id="ABBRID0EK4AG" xlink:type="simple">TRU</abbrev>-<tp:taxon-name><tp:taxon-name-part taxon-name-part-type="family">Araneidae</tp:taxon-name-part></tp:taxon-name>-352, Fig. <xref ref-type="fig" rid="F5">5B–G</xref>). Total length 7.00. Carapace 3.00 long, 2.80 wide. Abdomen 4.30 long, 3.30 wide. Clypeus 0.08 high. Eye sizes and interdistances: <abbrev xmlns:xlink="http://www.w3.org/1999/xlink" xlink:title="anterior median eye" id="ABBRID0EX4AG" xlink:type="simple">AME</abbrev> 0.18, <abbrev xmlns:xlink="http://www.w3.org/1999/xlink" xlink:title="anterior lateral eye" id="ABBRID0E24AG" xlink:type="simple">ALE</abbrev> 0.10, <abbrev xmlns:xlink="http://www.w3.org/1999/xlink" xlink:title="posterior median eye" id="ABBRID0E64AG" xlink:type="simple">PME</abbrev> 0.13, <abbrev xmlns:xlink="http://www.w3.org/1999/xlink" xlink:title="posterior lateral eye" id="ABBRID0ED5AG" xlink:type="simple">PLE</abbrev> 0.10, <abbrev xmlns:xlink="http://www.w3.org/1999/xlink" xlink:title="anterior median eye" id="ABBRID0EH5AG" xlink:type="simple">AME</abbrev>–<abbrev xmlns:xlink="http://www.w3.org/1999/xlink" xlink:title="anterior median eye" id="ABBRID0EL5AG" xlink:type="simple">AME</abbrev> 0.15, <abbrev xmlns:xlink="http://www.w3.org/1999/xlink" xlink:title="anterior median eye" id="ABBRID0EP5AG" xlink:type="simple">AME</abbrev>–<abbrev xmlns:xlink="http://www.w3.org/1999/xlink" xlink:title="anterior lateral eye" id="ABBRID0ET5AG" xlink:type="simple">ALE</abbrev> 0.25, <abbrev xmlns:xlink="http://www.w3.org/1999/xlink" xlink:title="posterior median eye" id="ABBRID0EX5AG" xlink:type="simple">PME</abbrev>–<abbrev xmlns:xlink="http://www.w3.org/1999/xlink" xlink:title="posterior median eye" id="ABBRID0E25AG" xlink:type="simple">PME</abbrev> 0.05, <abbrev xmlns:xlink="http://www.w3.org/1999/xlink" xlink:title="posterior median eye" id="ABBRID0E65AG" xlink:type="simple">PME</abbrev>–<abbrev xmlns:xlink="http://www.w3.org/1999/xlink" xlink:title="posterior lateral eye" id="ABBRID0ED6AG" xlink:type="simple">PLE</abbrev> 0.45, <abbrev xmlns:xlink="http://www.w3.org/1999/xlink" xlink:title="median ocular area" id="ABBRID0EH6AG" xlink:type="simple">MOA</abbrev> length 0.45, anterior width 0.45, posterior width 0.30. Leg measurements: I 11.90 (3.40, 4.40, 3.00, 1.10), II 10.30 (3.00, 3.80, 2.50, 1.00), III 6.20 (2.00, 2.20, 1.30, 0.70), IV 8.90 (2.80, 3.20, 1.90, 1.00). Habitus similar to that of male.</p><p><bold><italic>Epigyne</italic></bold> (Fig. <xref ref-type="fig" rid="F5">5A–D</xref>): ~1.55 × wider than long in ventral view, with heart-shaped scape; copulatory openings rounded, situated on ventral surface; copulatory ducts twisted, a bit longer than spermathecal diameter; spermathecae rounded, touching.</p></tp:treatment-sec><tp:treatment-sec sec-type="variation" id="SECID0EW6AG"><title>Variation.</title><p>Total length: ♂♂ 5.60–8.20 (<italic>N</italic> = 15); ♀♀ 5.80–13.10 (<italic>N</italic> = 52). Scape torn off in most individuals.</p></tp:treatment-sec><tp:treatment-sec sec-type="distribution" id="SECID0EAABG"><title>Distribution.</title><p>China (Anhui, Fujian, Guangdong, Guangxi, Guizhou, Henan, Hubei, Hunan, Jiangsu, Shaanxi, Shandong, Sichuan, Taiwan, Xinjiang, Zhejiang), Korea, Japan.</p></tp:treatment-sec><tp:treatment-sec><!--Section generated to contain objects referenced in tp:taxon-treatment.--><fig id="F2" position="float" orientation="portrait"><object-id xmlns:xlink="http://www.w3.org/1999/xlink" content-type="doi" xlink:type="simple">10.3897/zookeys.1223.139465.figure2</object-id><object-id xmlns:xlink="http://www.w3.org/1999/xlink" content-type="arpha" xlink:type="simple">72E451E5-B061-5417-8FC8-4DB6E07DCDCC</object-id><label>Figure 2.</label><caption><p><italic><tp:taxon-name><tp:taxon-name-part taxon-name-part-type="genus" reg="Yaginumia">Yaginumia</tp:taxon-name-part><tp:taxon-name-part taxon-name-part-type="species" reg="medog">medog</tp:taxon-name-part></tp:taxon-name></italic> Mi &amp; Wang, sp. nov. male holotype <bold>A</bold> pedipalp, prolateral view <bold>B</bold> ibid., retrolateral view <bold>C</bold> ibid., ventral view <bold>D</bold> ibid., apical view <bold>E</bold> part of expanded bulb. Scale bars: 0.1 mm. Abbreviations: C conductor, E embolus, <abbrev xmlns:xlink="http://www.w3.org/1999/xlink" xlink:title="median apophysis" id="ABBRID0E2TAE" xlink:type="simple">MA</abbrev> median apophysis, <abbrev xmlns:xlink="http://www.w3.org/1999/xlink" xlink:title="paracymbium" id="ABBRID0E6TAE" xlink:type="simple">Pc</abbrev> paracymbium, <abbrev xmlns:xlink="http://www.w3.org/1999/xlink" xlink:title="terminal apophysis" id="ABBRID0EDUAE" xlink:type="simple">TA</abbrev> terminal apophysis, <abbrev xmlns:xlink="http://www.w3.org/1999/xlink" xlink:title="tegular projection" id="ABBRID0EHUAE" xlink:type="simple">TP</abbrev> tegular projection.</p></caption><graphic xmlns:xlink="http://www.w3.org/1999/xlink" xlink:href="zookeys-1223-169_article-139465__-g002.jpg" position="float" orientation="portrait" xlink:type="simple" id="oo_1214564.jpg"><uri content-type="original_file" xlink:type="simple">https://binary.pensoft.net/fig/1214564</uri></graphic></fig><fig id="F1" position="float" orientation="portrait"><object-id xmlns:xlink="http://www.w3.org/1999/xlink" content-type="doi" xlink:type="simple">10.3897/zookeys.1223.139465.figure1</object-id><object-id xmlns:xlink="http://www.w3.org/1999/xlink" content-type="arpha" xlink:type="simple">80AEFA66-8B1C-5716-8F5A-438ED32C2A6E</object-id><label>Figure 1.</label><caption><p><italic><tp:taxon-name><tp:taxon-name-part taxon-name-part-type="genus" reg="Yaginumia">Yaginumia</tp:taxon-name-part><tp:taxon-name-part taxon-name-part-type="species" reg="medog">medog</tp:taxon-name-part></tp:taxon-name></italic> Mi &amp; Wang, sp. nov. <bold>A–G</bold> female paratype <abbrev xmlns:xlink="http://www.w3.org/1999/xlink" xlink:title="Museum of Tongren University" id="ABBRID0EMRAE" xlink:type="simple">TRU</abbrev>-<tp:taxon-name><tp:taxon-name-part taxon-name-part-type="family">Araneidae</tp:taxon-name-part></tp:taxon-name>-327 <bold>H–J</bold> male holotype <bold>A</bold> epigyne, ventral view <bold>B</bold> ibid., posterior view <bold>C</bold> vulva, posterior view <bold>D</bold> ibid., dorsal view <bold>E, H</bold> habitus, dorsal view <bold>F, I</bold> ibid., ventral view <bold>G, J</bold> ibid., lateral view. Abbreviations: <abbrev xmlns:xlink="http://www.w3.org/1999/xlink" xlink:title="copulatory duct" id="ABBRID0EFSAE" xlink:type="simple">CD</abbrev> copulatory duct, <abbrev xmlns:xlink="http://www.w3.org/1999/xlink" xlink:title="copulatory opening" id="ABBRID0EJSAE" xlink:type="simple">CO</abbrev> copulatory opening, <abbrev xmlns:xlink="http://www.w3.org/1999/xlink" xlink:title="fertilization duct" id="ABBRID0ENSAE" xlink:type="simple">FD</abbrev> fertilization duct, <abbrev xmlns:xlink="http://www.w3.org/1999/xlink" xlink:title="spermatheca" id="ABBRID0ERSAE" xlink:type="simple">Sp</abbrev> spermatheca. Scale bars: 0.1 mm (<bold>A–D</bold>); 1.0 mm (<bold>E–J</bold>).</p></caption><graphic xmlns:xlink="http://www.w3.org/1999/xlink" xlink:href="zookeys-1223-169_article-139465__-g001.jpg" position="float" orientation="portrait" xlink:type="simple" id="oo_1214563.jpg"><uri content-type="original_file" xlink:type="simple">https://binary.pensoft.net/fig/1214563</uri></graphic></fig></tp:treatment-sec><ref-list><ref id="B3"><mixed-citation xmlns:xlink="http://www.w3.org/1999/xlink" xlink:type="simple"><person-group><name name-style="western"><surname>Bösenberg</surname><given-names>W</given-names></name><name name-style="western"><surname>Strand</surname><given-names>E</given-names></name></person-group> (<year>1906</year>) <article-title>Japanische Spinnen.</article-title><source>Abhandlungen der Senckenbergischen Naturforschenden Gesellschaft</source><volume>30</volume>: <fpage>93</fpage>–<lpage>422</lpage>.</mixed-citation></ref><ref id="B25"><mixed-citation xmlns:xlink="http://www.w3.org/1999/xlink" xlink:type="simple"><person-group><name name-style="western"><surname>Song</surname><given-names>D [Ed.]</given-names></name></person-group> (<year>1980</year>) <source>Farm Spiders.</source><publisher-name>Science Press</publisher-name>, <publisher-loc>Beijing</publisher-loc>, <size units="page">247 pp</size>.</mixed-citation></ref><ref id="B17"><mixed-citation xmlns:xlink="http://www.w3.org/1999/xlink" xlink:type="simple"><person-group><name name-style="western"><surname>Lee</surname><given-names>C</given-names></name></person-group> (<year>1966</year>) Spiders of Formosa (Taiwan). Taichung Junior Teachers College Publisher, 84 pp.</mixed-citation></ref><ref id="B31"><mixed-citation xmlns:xlink="http://www.w3.org/1999/xlink" xlink:type="simple"><person-group><name name-style="western"><surname>Yaginuma</surname><given-names>T</given-names></name></person-group> (<year>1971</year>) <source>Spiders of Japan in colour (enlarged and revised edition).</source><publisher-name>Hoikusha</publisher-name>, <publisher-loc>Osaka (for 1969)</publisher-loc>, <size units="page">197 pp</size>.</mixed-citation></ref><ref id="B33"><mixed-citation xmlns:xlink="http://www.w3.org/1999/xlink" xlink:type="simple"><person-group><name name-style="western"><surname>Yin</surname><given-names>C</given-names></name></person-group> (<year>1978</year>) <article-title>A study on the general orb-weaver spiders and wolf-spiders (<tp:taxon-name><tp:taxon-name-part taxon-name-part-type="order">Araneae</tp:taxon-name-part></tp:taxon-name>: <tp:taxon-name><tp:taxon-name-part taxon-name-part-type="family">Araneidae</tp:taxon-name-part></tp:taxon-name>, <tp:taxon-name><tp:taxon-name-part taxon-name-part-type="family">Lycosidae</tp:taxon-name-part></tp:taxon-name>) from rice fields. Journal of Hunan Teachers College [nat. Sci. Ed.</article-title><source>]</source><volume>1978</volume>(<issue>10</issue>): <fpage>1</fpage>–<lpage>21</lpage>.</mixed-citation></ref><ref id="B10"><mixed-citation xmlns:xlink="http://www.w3.org/1999/xlink" xlink:type="simple"><person-group><name name-style="western"><surname>Hu</surname><given-names>J</given-names></name></person-group> (<year>1984</year>) The Chinese spiders collected from the fields and the forests. Tianjin Science and Technology Press, 482 pp.</mixed-citation></ref><ref id="B37"><mixed-citation xmlns:xlink="http://www.w3.org/1999/xlink" xlink:type="simple"><person-group><name name-style="western"><surname>Zhao</surname><given-names>J</given-names></name></person-group> (<year>1993</year>) <source>Spiders in the cotton fields in China.</source><publisher-name>Wuhan Publishing House</publisher-name>, <publisher-loc>Wuhan, China</publisher-loc>, <size units="page">552 pp</size>.</mixed-citation></ref><ref id="B38"><mixed-citation xmlns:xlink="http://www.w3.org/1999/xlink" xlink:type="simple"><person-group><name name-style="western"><surname>Zhao</surname><given-names>J</given-names></name></person-group> (<year>1995</year>) <tp:taxon-name><tp:taxon-name-part taxon-name-part-type="order">Araneida</tp:taxon-name-part></tp:taxon-name>. In: Natural enemies of cotton pests in China. Wuhan Publishing House, Wuhan, China, 762–1155.</mixed-citation></ref><ref id="B22"><mixed-citation xmlns:xlink="http://www.w3.org/1999/xlink" xlink:type="simple"><person-group><name name-style="western"><surname>Namkung</surname><given-names>J</given-names></name><name name-style="western"><surname>Paik</surname><given-names>W</given-names></name><name name-style="western"><surname>Yoon</surname><given-names>K</given-names></name></person-group> (<year>1972</year>) <article-title>The spider fauna of Mt. Jiri, Cholla-namdo, Korea.</article-title><source>Korean Journal of Plant Protection</source><volume>11</volume>: <fpage>91</fpage>–<lpage>99</lpage>.</mixed-citation></ref><ref id="B9"><mixed-citation xmlns:xlink="http://www.w3.org/1999/xlink" xlink:type="simple"><person-group><name name-style="western"><surname>Guo</surname><given-names>J [Ed.]</given-names></name></person-group> (<year>1985</year>) Farm spiders from Shaanxi Province. Shaanxi Science and Technology Press, 227 pp.</mixed-citation></ref><ref id="B32"><mixed-citation xmlns:xlink="http://www.w3.org/1999/xlink" xlink:type="simple"><person-group><name name-style="western"><surname>Yaginuma</surname><given-names>T</given-names></name></person-group> (<year>1986</year>) <source>Spiders of Japan in color (new ed.).</source><publisher-name>Hoikusha Publishing Co.</publisher-name>, <publisher-loc>Osaka</publisher-loc>, <size units="page">305 pp</size>., 64 plates.</mixed-citation></ref><ref id="B36"><mixed-citation xmlns:xlink="http://www.w3.org/1999/xlink" xlink:type="simple"><person-group><name name-style="western"><surname>Zhang</surname><given-names>W [Ed.]</given-names></name></person-group> (<year>1987</year>) Farm spiders from Hebei Province. Hebei University of Science and Technology Press, 299 pp.</mixed-citation></ref><ref id="B11"><mixed-citation xmlns:xlink="http://www.w3.org/1999/xlink" xlink:type="simple"><person-group><name name-style="western"><surname>Ishinoda</surname><given-names>T</given-names></name></person-group> (<year>1989</year>) <article-title>Studies on the ecology, distribution of the Japanese spider (Zuguro-onigumo): <italic><tp:taxon-name><tp:taxon-name-part taxon-name-part-type="genus">Yaginumia</tp:taxon-name-part><tp:taxon-name-part taxon-name-part-type="species">sia</tp:taxon-name-part></tp:taxon-name></italic> (Strand, 1906).</article-title><source>Heptathela</source><volume>4</volume>: <fpage>21</fpage>–<lpage>30</lpage>.</mixed-citation></ref><ref id="B6"><mixed-citation xmlns:xlink="http://www.w3.org/1999/xlink" xlink:type="simple"><person-group><name name-style="western"><surname>Chikuni</surname><given-names>Y</given-names></name></person-group> (<year>1989</year>) <source>Pictorial encyclopedia of spiders in Japan.</source><publisher-name>Kaisei-sha Publishing Co.</publisher-name>, <publisher-loc>Tokyo</publisher-loc>, <size units="page">310 pp</size>.</mixed-citation></ref><ref id="B7"><mixed-citation xmlns:xlink="http://www.w3.org/1999/xlink" xlink:type="simple"><person-group><name name-style="western"><surname>Feng</surname><given-names>Z</given-names></name></person-group> (<year>1990</year>) Spiders of China in colour. Hunan Science and Technology Publishing House, 256 pp.</mixed-citation></ref><ref id="B4"><mixed-citation xmlns:xlink="http://www.w3.org/1999/xlink" xlink:type="simple"><person-group><name name-style="western"><surname>Chen</surname><given-names>X</given-names></name><name name-style="western"><surname>Gao</surname><given-names>J</given-names></name></person-group> (<year>1990</year>) <source>The Sichuan farmland spiders in China.</source><publisher-name>Sichuan Science and Technology Publishing House</publisher-name>, <publisher-loc>Chengdu</publisher-loc>, <size units="page">226 pp</size>.</mixed-citation></ref><ref id="B5"><mixed-citation xmlns:xlink="http://www.w3.org/1999/xlink" xlink:type="simple"><person-group><name name-style="western"><surname>Chen</surname><given-names>Z</given-names></name><name name-style="western"><surname>Zhang</surname><given-names>Z</given-names></name></person-group> (<year>1991</year>) <source>Fauna of Zhejiang: <tp:taxon-name><tp:taxon-name-part taxon-name-part-type="order">Araneida</tp:taxon-name-part></tp:taxon-name>.</source><publisher-name>Zhejiang Science and Technology Publishing House</publisher-name>, <publisher-loc>Hangzhou</publisher-loc>, <size units="page">356 pp</size>.</mixed-citation></ref><ref id="B34"><mixed-citation xmlns:xlink="http://www.w3.org/1999/xlink" xlink:type="simple"><person-group><name name-style="western"><surname>Yin</surname><given-names>C</given-names></name><name name-style="western"><surname>Wang</surname><given-names>J</given-names></name><name name-style="western"><surname>Zhu</surname><given-names>M</given-names></name><name name-style="western"><surname>Xie</surname><given-names>L</given-names></name><name name-style="western"><surname>Peng</surname><given-names>X</given-names></name><name name-style="western"><surname>Bao</surname><given-names>Y</given-names></name></person-group> (<year>1997</year>) <source>Fauna Sinica: <tp:taxon-name><tp:taxon-name-part taxon-name-part-type="class">Arachnida</tp:taxon-name-part></tp:taxon-name>: <tp:taxon-name><tp:taxon-name-part taxon-name-part-type="order">Araneae</tp:taxon-name-part></tp:taxon-name>: <tp:taxon-name><tp:taxon-name-part taxon-name-part-type="family">Araneidae</tp:taxon-name-part></tp:taxon-name>.</source><publisher-name>Science Press</publisher-name>, <publisher-loc>Beijing</publisher-loc>, <size units="page">460 pp</size>.</mixed-citation></ref><ref id="B26"><mixed-citation xmlns:xlink="http://www.w3.org/1999/xlink" xlink:type="simple"><person-group><name name-style="western"><surname>Song</surname><given-names>D</given-names></name><name name-style="western"><surname>Zhu</surname><given-names>M</given-names></name><name name-style="western"><surname>Chen</surname><given-names>J</given-names></name></person-group> (<year>1999</year>) <source>The spiders of China.</source><publisher-name>Hebei Science and Technology Publishing House</publisher-name>, <publisher-loc>Shijiazhuang</publisher-loc>, <size units="page">640 pp</size>.</mixed-citation></ref><ref id="B20"><mixed-citation xmlns:xlink="http://www.w3.org/1999/xlink" xlink:type="simple"><person-group><name name-style="western"><surname>Namkung</surname><given-names>J</given-names></name></person-group> (<year>2002</year>) <source>The spiders of Korea.</source><publisher-name>Kyo-Hak Publishing Co.</publisher-name>, <publisher-loc>Seoul</publisher-loc>, <size units="page">648 pp</size>. [2001 in the book, but publ. in 2002 per Platnick]</mixed-citation></ref><ref id="B15"><mixed-citation xmlns:xlink="http://www.w3.org/1999/xlink" xlink:type="simple"><person-group><name name-style="western"><surname>Kim</surname><given-names>J</given-names></name><name name-style="western"><surname>Kim</surname><given-names>J</given-names></name></person-group> (<year>2002</year>) <article-title>A revisional study of family <tp:taxon-name><tp:taxon-name-part taxon-name-part-type="family">Araneidae</tp:taxon-name-part></tp:taxon-name> Dahl, 1912 (<tp:taxon-name><tp:taxon-name-part taxon-name-part-type="class">Arachnida</tp:taxon-name-part></tp:taxon-name>, <tp:taxon-name><tp:taxon-name-part taxon-name-part-type="order">Araneae</tp:taxon-name-part></tp:taxon-name>) from Korea.</article-title><source>Korean Arachnology</source><volume>18</volume>: <fpage>171</fpage>–<lpage>266</lpage>.</mixed-citation></ref><ref id="B14"><mixed-citation xmlns:xlink="http://www.w3.org/1999/xlink" xlink:type="simple"><person-group><name name-style="western"><surname>Kim</surname><given-names>J</given-names></name><name name-style="western"><surname>Cho</surname><given-names>J</given-names></name></person-group> (<year>2002</year>) Spider: Natural Enemy &amp; Resources. Korea Research Institute of Bioscience and Biotechnology (KRIBB), 424 pp.</mixed-citation></ref><ref id="B21"><mixed-citation xmlns:xlink="http://www.w3.org/1999/xlink" xlink:type="simple"><person-group><name name-style="western"><surname>Namkung</surname><given-names>J</given-names></name></person-group> (<year>2003</year>) <source>The Spiders of Korea, 2<sup>nd</sup> edn.</source><publisher-name>Kyo-Hak Publishing Co.</publisher-name>, <publisher-loc>Seoul</publisher-loc>, <size units="page">648 pp</size>.</mixed-citation></ref><ref id="B27"><mixed-citation xmlns:xlink="http://www.w3.org/1999/xlink" xlink:type="simple"><person-group><name name-style="western"><surname>Tanikawa</surname><given-names>A</given-names></name></person-group> (<year>2007</year>) An identification guide to the Japanese spiders of the families <tp:taxon-name><tp:taxon-name-part taxon-name-part-type="family">Araneidae</tp:taxon-name-part></tp:taxon-name>, <tp:taxon-name><tp:taxon-name-part taxon-name-part-type="family">Nephilidae</tp:taxon-name-part></tp:taxon-name> and <tp:taxon-name><tp:taxon-name-part taxon-name-part-type="family">Tetragnathidae</tp:taxon-name-part></tp:taxon-name>. Arachnological Society of Japan, 121 pp.</mixed-citation></ref><ref id="B28"><mixed-citation xmlns:xlink="http://www.w3.org/1999/xlink" xlink:type="simple"><person-group><name name-style="western"><surname>Tanikawa</surname><given-names>A</given-names></name></person-group> (<year>2009</year>) <article-title><tp:taxon-name><tp:taxon-name-part taxon-name-part-type="family">Hersiliidae</tp:taxon-name-part></tp:taxon-name>. <tp:taxon-name><tp:taxon-name-part taxon-name-part-type="family">Nephilidae</tp:taxon-name-part></tp:taxon-name>, <tp:taxon-name><tp:taxon-name-part taxon-name-part-type="family">Tetragnathidae</tp:taxon-name-part></tp:taxon-name>, <tp:taxon-name><tp:taxon-name-part taxon-name-part-type="family">Araneidae</tp:taxon-name-part></tp:taxon-name>.</article-title> In: <person-group><name name-style="western"><surname>Ono</surname><given-names>H</given-names></name></person-group> (<role>Ed.</role>) <issue-title>The spiders of Japan with keys to the families and genera and illustrations of the species.</issue-title><source>Tokai University Press, Kanagawa, 149</source>, <fpage>403</fpage>–<lpage>463</lpage>.</mixed-citation></ref><ref id="B39"><mixed-citation xmlns:xlink="http://www.w3.org/1999/xlink" xlink:type="simple"><person-group><name name-style="western"><surname>Zhu</surname><given-names>M</given-names></name><name name-style="western"><surname>Zhang</surname><given-names>B</given-names></name></person-group> (<year>2011</year>) <source>Spider Fauna of Henan: <tp:taxon-name><tp:taxon-name-part taxon-name-part-type="class">Arachnida</tp:taxon-name-part></tp:taxon-name>: <tp:taxon-name><tp:taxon-name-part taxon-name-part-type="order">Araneae</tp:taxon-name-part></tp:taxon-name>.</source><publisher-name>Science Press</publisher-name>, <publisher-loc>Beijing</publisher-loc>, <size units="page">558 pp</size>.</mixed-citation></ref><ref id="B35"><mixed-citation xmlns:xlink="http://www.w3.org/1999/xlink" xlink:type="simple"><person-group><name name-style="western"><surname>Yin</surname><given-names>C</given-names></name><name name-style="western"><surname>Peng</surname><given-names>X</given-names></name><name name-style="western"><surname>Yan</surname><given-names>H</given-names></name><name name-style="western"><surname>Bao</surname><given-names>Y</given-names></name><name name-style="western"><surname>Xu</surname><given-names>X</given-names></name><name name-style="western"><surname>Tang</surname><given-names>G</given-names></name><name name-style="western"><surname>Zhou</surname><given-names>Q</given-names></name><name name-style="western"><surname>Liu</surname><given-names>P</given-names></name></person-group> (<year>2012</year>) <source>Fauna Hunan: <tp:taxon-name><tp:taxon-name-part taxon-name-part-type="order">Araneae</tp:taxon-name-part></tp:taxon-name> in Hunan, China.</source><publisher-name>Hunan Science and Technology Press</publisher-name>, <publisher-loc>Changsha</publisher-loc>, <size units="page">1590 pp</size>.</mixed-citation></ref><ref id="B16"><mixed-citation xmlns:xlink="http://www.w3.org/1999/xlink" xlink:type="simple"><person-group><name name-style="western"><surname>Kim</surname><given-names>S</given-names></name><name name-style="western"><surname>Lee</surname><given-names>S</given-names></name></person-group> (<year>2012</year>) <article-title><tp:taxon-name><tp:taxon-name-part taxon-name-part-type="phylum">Arthropoda</tp:taxon-name-part></tp:taxon-name>: <tp:taxon-name><tp:taxon-name-part taxon-name-part-type="class">Arachnida</tp:taxon-name-part></tp:taxon-name>: <tp:taxon-name><tp:taxon-name-part taxon-name-part-type="order">Araneae</tp:taxon-name-part></tp:taxon-name>: <tp:taxon-name><tp:taxon-name-part taxon-name-part-type="family">Araneidae</tp:taxon-name-part></tp:taxon-name>. Araneid spiders.</article-title><source>Invertebrate Fauna of Korea</source><volume>21</volume>(<issue>16</issue>): <fpage>1</fpage>–<lpage>146</lpage>.</mixed-citation></ref><ref id="B2"><mixed-citation xmlns:xlink="http://www.w3.org/1999/xlink" xlink:type="simple"><person-group><name name-style="western"><surname>Baba</surname><given-names>Y</given-names></name><name name-style="western"><surname>Tanikawa</surname><given-names>A</given-names></name></person-group> (<year>2015</year>) <source>The handbook of spiders.</source><publisher-name>Bun-ichi Sogo Shuppan</publisher-name>, <publisher-loc>Tokyo</publisher-loc>, <size units="page">112 pp</size>.</mixed-citation></ref></ref-list></tp:taxon-treatment>
